# Supplementary material for: Quantitative Proteomics Using Formalin-fixed, Paraffin-embedded Biopsy Tissues in Inflammatory Disease
Source: J Proteomics Bioinform. Author manuscript; Available in PMC 2020 May 19. (PMC7236785; doi:10.35248/0974-276X.12.19.503)
Supplement: Suppl data [file NIHMS1065650-supplement-Suppl_data.xlsx]

## Sheet: 79 hierarchical
Protein IDs	Majority protein IDs	Protein names	Gene names	UniProt names	ENSG	ENSP	ENST	GOBP	GOBP name	GOCC	GOCC name	GOMF	GOMF name	GSEA	Interpro	Interpro name	KEGG	KEGG name	Pfam	Reactome
A1BN54;Q7TPR4;O88990;D3YY95	A1BN54;Q7TPR4	Alpha-actinin-1	Actn1	A1BN54_MOUSE;ACTN1_MOUSE	ENSMUSG00000015143	ENSMUSP00000021554;ENSMUSP00000127176	ENSMUSP00000127176;ENSMUST00000021554;ENSMUST00000167327	GO:0007010;GO:0007044;GO:0016043;GO:0022607;GO:0030029;GO:0030036;GO:0034329;GO:0034330;GO:0050789;GO:0050794;GO:0051270;GO:0065007;GO:0071840;GO:0071841;GO:0071842;GO:0071844	actin cytoskeleton organization;actin filament-based process;biological regulation;cell junction assembly;cell junction organization;cell-substrate junction assembly;cellular component assembly;cellular component assembly at cellular level;cellular component organization;cellular component organization at cellular level;cellular component organization or biogenesis;cellular component organization…	GO:0001725;GO:0005856;GO:0005886;GO:0005911;GO:0005912;GO:0005913;GO:0005916;GO:0005924;GO:0005925;GO:0030018;GO:0030054;GO:0030055;GO:0032432;GO:0042641;GO:0044430;GO:0044448;GO:0044449;GO:0070161	actin filament bundle;actomyosin;adherens junction;anchoring junction;cell cortex part;cell junction;cell-cell adherens junction;cell-cell junction;cell-substrate adherens junction;cell-substrate junction;contractile fiber part;cytoskeletal part;cytoskeleton;fascia adherens;focal adhesion;plasma membrane;stress fiber;Z disc	GO:0005509	calcium ion binding	AMIT_EGF_RESPONSE_480_HELA;BERTUCCI_MEDULLARY_VS_DUCTAL_BREAST_CANCER_DN;BIOCARTA_CELL2CELL_PATHWAY;BIOCARTA_INTEGRIN_PATHWAY;BIOCARTA_UCALPAIN_PATHWAY;CHARAFE_BREAST_CANCER_LUMINAL_VS_MESENCHYMAL_DN;CROMER_TUMORIGENESIS_UP;CYTOSKELETAL_PROTEIN_BINDING;KEGG_ADHERENS_JUNCTION;KEGG_ARRHYTHMOGENIC_RIGHT_VENTRICULAR_CARDIOMYOPATHY_ARVC;KEGG_FOCAL_ADHESION;KEGG_LEUKOCYTE_TRANSENDOTHELIAL_MIGRATION;KEG…	IPR001589;IPR001715;IPR002017;IPR018159	Actinin_actin-bd_CS;CH-domain;Spectrin/alpha-actinin;Spectrin_repeat	ko04510;ko04520;ko04530;ko04670;ko04810;ko05146;ko05412	Adherens junction;Amoebiasis;Arrhythmogenic right ventricular cardiomyopathy (ARVC);Focal adhesion;Leukocyte transendothelial migration;Regulation of actin cytoskeleton;Tight junction	CH;Spectrin
G3UZ34;O08810;A2AH85;G3UXK8	G3UZ34;O08810;A2AH85;G3UXK8	116 kDa U5 small nuclear ribonucleoprotein component	Eftud2	A2AH85_MOUSE;G3UXK8_MOUSE;G3UZ34_MOUSE;U5S1_MOUSE	ENSMUSG00000020929	ENSMUSP00000021306;ENSMUSP00000102675;ENSMUSP00000133732;ENSMUSP00000134327	ENSMUSP00000021306;ENSMUSP00000133732;ENSMUSP00000134327;ENSMUST00000021306;ENSMUST00000107060;ENSMUST00000132543;ENSMUST00000173679
A2ASQ1-3;A2ASQ1-2;A2ASQ1;M0QWP1	A2ASQ1-3;A2ASQ1-2;A2ASQ1;M0QWP1	Agrin;Agrin N-terminal 110 kDa subunit;Agrin C-terminal 110 kDa subunit;Agrin C-terminal 90 kDa fragment;Agrin C-terminal 22 kDa fragment	Agrn	AGRIN_MOUSE;M0QWP1_MOUSE	ENSMUSG00000041936	ENSMUSP00000101200;ENSMUSP00000137931	ENSMUSP00000137931;ENSMUST00000105575;ENSMUST00000180572	GO:0007165;GO:0007166;GO:0008104;GO:0016043;GO:0034613;GO:0050789;GO:0050793;GO:0050794;GO:0050808;GO:0050896;GO:0051128;GO:0051179;GO:0051239;GO:0051641;GO:0051716;GO:0060284;GO:0065007;GO:0070727;GO:0071840	biological regulation;cell surface receptor linked signaling pathway;cellular component organization;cellular component organization or biogenesis;cellular localization;cellular macromolecule localization;cellular protein localization;cellular response to stimulus;localization;protein localization;regulation of biological process;regulation of cell development;regulation of cellular component org…	GO:0005605;GO:0005615;GO:0005886;GO:0030054;GO:0044420;GO:0044421;GO:0044425	basal lamina;cell junction;extracellular matrix part;extracellular region part;extracellular space;membrane part;plasma membrane	GO:0005509	calcium ion binding	AMIT_EGF_RESPONSE_480_HELA;ANATOMICAL_STRUCTURE_DEVELOPMENT;BASAL_LAMINA;BASEMENT_MEMBRANE;BRUINS_UVC_RESPONSE_LATE;CELL_MATURATION;DASU_IL6_SIGNALING_SCAR_UP;DEBIASI_APOPTOSIS_BY_REOVIRUS_INFECTION_DN;DEVELOPMENTAL_MATURATION;EBAUER_TARGETS_OF_PAX3_FOXO1_FUSION_UP;EXTRACELLULAR_MATRIX;EXTRACELLULAR_MATRIX_PART;EXTRACELLULAR_REGION;EXTRACELLULAR_REGION_PART;HELLER_HDAC_TARGETS_SILENCED_BY_METHYLA…	IPR001791;IPR002049;IPR013032	EGF_laminin;EGF-like_CS;Laminin_G			Laminin_EGF
B1B0C7;E9PZ16;Q05793	B1B0C7;E9PZ16;Q05793	Basement membrane-specific heparan sulfate proteoglycan core protein;Endorepellin;LG3 peptide	Hspg2	B1B0C7_MOUSE;E9PZ16_MOUSE;PGBM_MOUSE	ENSMUSG00000028763	ENSMUSP00000030547;ENSMUSP00000131316	ENSMUSP00000030547;ENSMUSP00000131316;ENSMUST00000030547;ENSMUST00000171332	GO:0008104;GO:0009653;GO:0016043;GO:0030198;GO:0032501;GO:0032502;GO:0043062;GO:0048646;GO:0048869;GO:0051179;GO:0071840;GO:0071841;GO:0071842	anatomical structure formation involved in morphogenesis;anatomical structure morphogenesis;cellular component organization;cellular component organization at cellular level;cellular component organization or biogenesis;cellular component organization or biogenesis at cellular level;cellular developmental process;developmental process;extracellular matrix organization;extracellular structure orga…	GO:0005605;GO:0005615;GO:0044420;GO:0044421	basal lamina;extracellular matrix part;extracellular region part;extracellular space			BERTUCCI_MEDULLARY_VS_DUCTAL_BREAST_CANCER_DN;BROWNE_HCMV_INFECTION_48HR_DN;GGGTGGRR_V$PAX4_03;JECHLINGER_EPITHELIAL_TO_MESENCHYMAL_TRANSITION_UP;KAYO_CALORIE_RESTRICTION_MUSCLE_UP;KEGG_ECM_RECEPTOR_INTERACTION;LIM_MAMMARY_STEM_CELL_UP;LIU_PROSTATE_CANCER_DN;MILI_PSEUDOPODIA_HAPTOTAXIS_DN;MODULE_1;MODULE_118;MODULE_12;MODULE_19;MODULE_2;MODULE_3;MODULE_38;MODULE_44;MODULE_5;MODULE_52;MODULE_55;MO…	IPR001791;IPR002049;IPR013032;IPR013783	EGF_laminin;EGF-like_CS;Ig-like_fold;Laminin_G	ko04512	ECM-receptor interaction	Laminin_EGF
B7FAU9;Q8BTM8;B7FAV1;F6XC15;J3JS91;F6Z2C0;Q8BTM8-2;Q8VHX6-2;D3YW87;Q8VHX6;D3Z576;F7AVL7	B7FAU9;Q8BTM8;B7FAV1	Filamin-A	Flna	B7FAU9_MOUSE;B7FAV1_MOUSE;FLNA_MOUSE	ENSMUSG00000031328	ENSMUSP00000033699;ENSMUSP00000098997;ENSMUSP00000109938;ENSMUSP00000121082	ENSMUSP00000098997;ENSMUSP00000109938;ENSMUSP00000121082;ENSMUST00000033699;ENSMUST00000101454;ENSMUST00000114299;ENSMUST00000130007	GO:0000902;GO:0000904;GO:0007010;GO:0007165;GO:0007166;GO:0008104;GO:0009653;GO:0009966;GO:0009967;GO:0010647;GO:0010740;GO:0010927;GO:0016043;GO:0022607;GO:0023056;GO:0030029;GO:0030030;GO:0030036;GO:0032502;GO:0032989;GO:0034394;GO:0034613;GO:0048583;GO:0048584;GO:0048646;GO:0048869;GO:0050789;GO:0050794;GO:0050896;GO:0051179;GO:0051641;GO:0051716;GO:0065007;GO:0070727;GO:0071840;GO:0071841;GO:…	actin cytoskeleton organization;actin filament-based process;anatomical structure formation involved in morphogenesis;anatomical structure morphogenesis;biological regulation;cell morphogenesis;cell morphogenesis involved in differentiation;cell projection organization;cell surface receptor linked signaling pathway;cellular component assembly;cellular component assembly at cellular level;cellular…	GO:0005856;GO:0005886;GO:0005938;GO:0015629;GO:0043234	actin cytoskeleton;cell cortex;cytoskeleton;plasma membrane;protein complex			ACTIN_BINDING;ACTIN_CYTOSKELETON;ACTIN_CYTOSKELETON_ORGANIZATION_AND_BIOGENESIS;ACTIN_FILAMENT_BASED_PROCESS;ANATOMICAL_STRUCTURE_DEVELOPMENT;BERTUCCI_MEDULLARY_VS_DUCTAL_BREAST_CANCER_DN;BROWNE_HCMV_INFECTION_48HR_DN;CHICAS_RB1_TARGETS_CONFLUENT;CYTOSKELETAL_PROTEIN_BINDING;CYTOSKELETON;DEBIASI_APOPTOSIS_BY_REOVIRUS_INFECTION_DN;GGGYGTGNY_UNKNOWN;GSE1432_6H_VS_24H_IFNG_MICROGLIA_UP;HELLER_HDAC_T…	IPR001589;IPR001715;IPR013783	Actinin_actin-bd_CS;CH-domain;Ig-like_fold	ko04510	Focal adhesion	CH
Q80X19-2;B7ZNH7;Q80X19;K3W4R4;F7D5Y4	Q80X19-2;B7ZNH7;Q80X19;K3W4R4	Collagen alpha-1(XIV) chain	Col14a1	B7ZNH7_MOUSE;COEA1_MOUSE;K3W4R4_MOUSE	ENSMUSG00000022371	ENSMUSP00000023053;ENSMUSP00000105846;ENSMUSP00000105850	ENSMUSP00000105846;ENSMUSP00000105850;ENSMUST00000023053;ENSMUST00000110217;ENSMUST00000110221	GO:0007155;GO:0016043;GO:0022610;GO:0030198;GO:0032502;GO:0043062;GO:0050789;GO:0050793;GO:0050794;GO:0051128;GO:0051239;GO:0060284;GO:0065007;GO:0071840;GO:0071841;GO:0071842	biological adhesion;biological regulation;cell adhesion;cellular component organization;cellular component organization at cellular level;cellular component organization or biogenesis;cellular component organization or biogenesis at cellular level;developmental process;extracellular matrix organization;extracellular structure organization;regulation of biological process;regulation of cell develo…	GO:0005578;GO:0005581;GO:0005615;GO:0031012;GO:0044420;GO:0044421	collagen;extracellular matrix;extracellular matrix part;extracellular region part;extracellular space;proteinaceous extracellular matrix			BOQUEST_STEM_CELL_UP;HELLER_HDAC_TARGETS_SILENCED_BY_METHYLATION_UP;LIM_MAMMARY_STEM_CELL_UP;LIU_PROSTATE_CANCER_DN;PID_AVB3_INTEGRIN_PATHWAY;PID_SYNDECAN_1_PATHWAY;REACTOME_COLLAGEN_FORMATION;REACTOME_EXTRACELLULAR_MATRIX_ORGANIZATION;RODWELL_AGING_KIDNEY_NO_BLOOD_UP;SCHUETZ_BREAST_CANCER_DUCTAL_INVASIVE_UP;WONG_ENDMETRIUM_CANCER_DN	IPR001791;IPR002035;IPR003961;IPR008160;IPR013783	Collagen;Fibronectin_type3;Ig-like_fold;Laminin_G;VWF_A	ko04974	Protein digestion and absorption	Collagen;fn3;VWA
D3YWT0;Q9R0P6;D3Z569;D3YTS1	D3YWT0;Q9R0P6;D3Z569;D3YTS1	Signal peptidase complex catalytic subunit SEC11A	Sec11a	D3YTS1_MOUSE;D3YWT0_MOUSE;D3Z569_MOUSE;SC11A_MOUSE	ENSMUSG00000025724	ENSMUSP00000026818;ENSMUSP00000112425;ENSMUSP00000112944;ENSMUSP00000113601	ENSMUSP00000112425;ENSMUSP00000112944;ENSMUSP00000113601;ENSMUST00000026818;ENSMUST00000117383;ENSMUST00000119980;ENSMUST00000120285			GO:0044425	membrane part			GGGYGTGNY_UNKNOWN;MILI_PSEUDOPODIA_HAPTOTAXIS_DN;MODULE_1;MODULE_118;MODULE_19;MODULE_2;MODULE_3;MODULE_5;MODULE_52;MODULE_6
D3Z2H7;E9Q986;D3Z7H6;E9Q906;E9Q907;E9Q905;E9Q8Z4;E9Q8Z9;D3Z2H2;E9Q903;E9Q901;P30999-2;E9Q904;P30999-3;G3X9V2;P30999;E9Q8Z5;E9Q8Z6;E9Q8Z8	D3Z2H7;E9Q986;D3Z7H6;E9Q906;E9Q907;E9Q905;E9Q8Z4;E9Q8Z9;D3Z2H2;E9Q903;E9Q901;P30999-2;E9Q904;P30999-3;G3X9V2;P30999;E9Q8Z5;E9Q8Z6;E9Q8Z8	Catenin delta-1	Ctnnd1	CTND1_MOUSE;D3Z2H2_MOUSE;D3Z2H7_MOUSE;D3Z7H6_MOUSE;E9Q8Z4_MOUSE;E9Q8Z5_MOUSE;E9Q8Z6_MOUSE;E9Q8Z8_MOUSE;E9Q8Z9_MOUSE;E9Q901_MOUSE;E9Q903_MOUSE;E9Q904_MOUSE;E9Q905_MOUSE;E9Q906_MOUSE;E9Q907_MOUSE;E9Q986_MOUSE;G3X9V2_MOUSE	ENSMUSG00000034101	ENSMUSP00000042543;ENSMUSP00000064518;ENSMUSP00000065252;ENSMUSP00000097524;ENSMUSP00000107299;ENSMUSP00000107304;ENSMUSP00000107305;ENSMUSP00000107306;ENSMUSP00000107307;ENSMUSP00000107313;ENSMUSP00000107314;ENSMUSP00000107315;ENSMUSP00000107316;ENSMUSP00000107317;ENSMUSP00000107318;ENSMUSP00000107319;ENSMUSP00000107320;ENSMUSP00000107321;ENSMUSP00000107322;ENSMUSP00000107323;ENSMUSP00000107324;…	ENSMUSP00000097524;ENSMUSP00000107299;ENSMUSP00000107304;ENSMUSP00000107305;ENSMUSP00000107306;ENSMUSP00000107307;ENSMUSP00000107313;ENSMUSP00000107314;ENSMUSP00000107315;ENSMUSP00000107316;ENSMUSP00000107317;ENSMUSP00000107318;ENSMUSP00000107319;ENSMUSP00000107321;ENSMUSP00000107322;ENSMUSP00000107323;ENSMUSP00000107324;ENSMUSP00000107325;ENSMUSP00000107327;ENSMUST00000036811;ENSMUST00000066177;…	GO:0002009;GO:0007155;GO:0007165;GO:0007166;GO:0009653;GO:0009966;GO:0016337;GO:0022610;GO:0032502;GO:0048583;GO:0048729;GO:0048869;GO:0050789;GO:0050794;GO:0050896;GO:0051716;GO:0065007	anatomical structure morphogenesis;biological adhesion;biological regulation;cell adhesion;cell surface receptor linked signaling pathway;cell-cell adhesion;cellular developmental process;cellular response to stimulus;developmental process;morphogenesis of an epithelium;regulation of biological process;regulation of cellular process;regulation of response to stimulus;regulation of signal transduc…	GO:0005886;GO:0005911;GO:0005912;GO:0005913;GO:0030054;GO:0070161	adherens junction;anchoring junction;cell junction;cell-cell adherens junction;cell-cell junction;plasma membrane			GGGTGGRR_V$PAX4_03;GSE7852_THYMUS_VS_FAT_TREG_DN;JECHLINGER_EPITHELIAL_TO_MESENCHYMAL_TRANSITION_DN;JOHNSTONE_PARVB_TARGETS_3_UP;KEGG_ADHERENS_JUNCTION;KEGG_LEUKOCYTE_TRANSENDOTHELIAL_MIGRATION;PID_AJDISS_2PATHWAY;PID_ARF6_TRAFFICKINGPATHWAY;PID_ECADHERIN_KERATINOCYTE_PATHWAY;PID_ECADHERIN_NASCENTAJ_PATHWAY;PID_ECADHERIN_STABILIZATION_PATHWAY;PID_NCADHERINPATHWAY;QI_HYPOXIA_TARGETS_OF_HIF1A_AND_F…			ko04520;ko04670	Adherens junction;Leukocyte transendothelial migration
D3Z3B2;E9Q9C5;P63082	D3Z3B2;E9Q9C5;P63082	V-type proton ATPase 16 kDa proteolipid subunit	Atp6v0c	D3Z3B2_MOUSE;E9Q9C5_MOUSE;VATL_MOUSE	ENSMUSG00000024121	ENSMUSP00000024932;ENSMUSP00000111059;ENSMUSP00000121464;ENSMUSP00000122843	ENSMUSP00000121464;ENSMUSP00000122843;ENSMUST00000024932;ENSMUST00000098862;ENSMUST00000148541;ENSMUST00000150647	GO:0065007	biological regulation	GO:0043234;GO:0044425	membrane part;protein complex			GGGTGGRR_V$PAX4_03;JOHNSTONE_PARVB_TARGETS_3_UP
D6RGQ0;E9Q8H9;P06909;E9Q8I0	D6RGQ0;E9Q8H9;P06909;E9Q8I0	Complement factor H	Cfh	CFAH_MOUSE;D6RGQ0_MOUSE;E9Q8H9_MOUSE;E9Q8I0_MOUSE	ENSMUSG00000026365	ENSMUSP00000066677;ENSMUSP00000107607;ENSMUSP00000107608;ENSMUSP00000115166	ENSMUSP00000107607;ENSMUSP00000107608;ENSMUSP00000115166;ENSMUST00000066859;ENSMUST00000111976;ENSMUST00000111977;ENSMUST00000123238	GO:0048583;GO:0048584;GO:0050789;GO:0050896;GO:0065007	biological regulation;positive regulation of response to stimulus;regulation of biological process;regulation of response to stimulus;response to stimulus					AFFAR_YY1_TARGETS_UP;BOQUEST_STEM_CELL_UP;EXTRACELLULAR_REGION;EXTRACELLULAR_REGION_PART;GSE11057_EFF_MEM_VS_CENT_MEM_CD4_TCELL_UP;HELLER_HDAC_TARGETS_SILENCED_BY_METHYLATION_UP;JECHLINGER_EPITHELIAL_TO_MESENCHYMAL_TRANSITION_UP;LIU_VAV3_PROSTATE_CARCINOGENESIS_UP;MODULE_1;MODULE_2;MODULE_55;MODULE_6;MODULE_88;SCHUETZ_BREAST_CANCER_DUCTAL_INVASIVE_UP;SWEET_LUNG_CANCER_KRAS_DN;WANG_SMARCE1_TARGETS…
P05977-2;E9PWG4;P05977;P09542	P05977-2;E9PWG4;P05977;P09542	Myosin light chain 1/3, skeletal muscle isoform;Myosin light chain 3	Myl1;Myl3	E9PWG4_MOUSE;MYL1_MOUSE;MYL3_MOUSE	ENSMUSG00000059741;ENSMUSG00000061816	ENSMUSP00000027151;ENSMUSP00000078715;ENSMUSP00000112861;ENSMUSP00000112880	ENSMUSP00000112880;ENSMUST00000027151;ENSMUST00000079784;ENSMUST00000119429;ENSMUST00000120415	GO:0009653;GO:0032501;GO:0032502;GO:0048729;GO:0050789;GO:0051239;GO:0065007	anatomical structure morphogenesis;biological regulation;developmental process;multicellular organismal process;regulation of biological process;regulation of multicellular organismal process;tissue morphogenesis	GO:0016459;GO:0043234;GO:0043292;GO:0044430;GO:0044449	contractile fiber;contractile fiber part;cytoskeletal part;myosin complex;protein complex	GO:0005509	calcium ion binding	ACTIN_CYTOSKELETON;AFFAR_YY1_TARGETS_UP;CONTRACTILE_FIBER;CONTRACTILE_FIBER_PART;CYTOSKELETAL_PART;CYTOSKELETON;EBAUER_TARGETS_OF_PAX3_FOXO1_FUSION_UP;GGGTGGRR_V$PAX4_03;KEGG_DILATED_CARDIOMYOPATHY;KEGG_HYPERTROPHIC_CARDIOMYOPATHY_HCM;MODULE_202;MODULE_329;MODULE_387;MODULE_512;REACTOME_MUSCLE_CONTRACTION;STRUCTURAL_CONSTITUENT_OF_MUSCLE;SWEET_LUNG_CANCER_KRAS_DN;V$SRF_Q4;V$SRF_Q6;YAMAZAKI_TCEB3_…			ko05410;ko05414	Dilated cardiomyopathy;Hypertrophic cardiomyopathy (HCM)
E9PWQ3;J3QQ16;D3YWD1	E9PWQ3;J3QQ16;D3YWD1		Col6a3	D3YWD1_MOUSE;E9PWQ3_MOUSE;J3QQ16_MOUSE	ENSMUSG00000048126	ENSMUSP00000057131;ENSMUSP00000115210;ENSMUSP00000137585	ENSMUSP00000057131;ENSMUSP00000115210;ENSMUSP00000137585;ENSMUST00000056925;ENSMUST00000097653;ENSMUST00000130846			GO:0005615;GO:0005886;GO:0031012;GO:0042383;GO:0044421	extracellular matrix;extracellular region part;extracellular space;plasma membrane;sarcolemma			ANASTASSIOU_CANCER_MESENCHYMAL_TRANSITION_SIGNATURE;ANATOMICAL_STRUCTURE_DEVELOPMENT;BOQUEST_STEM_CELL_UP;BRUINS_UVC_RESPONSE_LATE;CHARAFE_BREAST_CANCER_LUMINAL_VS_MESENCHYMAL_DN;CROONQUIST_STROMAL_STIMULATION_UP;EBAUER_TARGETS_OF_PAX3_FOXO1_FUSION_UP;EXTRACELLULAR_MATRIX;EXTRACELLULAR_MATRIX_PART;EXTRACELLULAR_REGION;EXTRACELLULAR_REGION_PART;GGGTGGRR_V$PAX4_03;GGGYGTGNY_UNKNOWN;GU_PDEF_TARGETS_…	IPR002035;IPR003961;IPR008160;IPR013783	Collagen;Fibronectin_type3;Ig-like_fold;VWF_A	ko04510;ko04512;ko04974	ECM-receptor interaction;Focal adhesion;Protein digestion and absorption	Collagen;VWA
E9PX70;Q60847-2;Q60847-5;Q60847;J3KMS9;Q60847-4;Q60847-3	E9PX70;Q60847-2;Q60847-5;Q60847;J3KMS9;Q60847-4;Q60847-3	Collagen alpha-1(XII) chain	Col12a1	COCA1_MOUSE;E9PX70_MOUSE;J3KMS9_MOUSE	ENSMUSG00000032332	ENSMUSP00000071662;ENSMUSP00000112604;ENSMUSP00000135999	ENSMUSP00000112604;ENSMUSP00000135999;ENSMUST00000071750;ENSMUST00000121227;ENSMUST00000180083	GO:0007155;GO:0022610	biological adhesion;cell adhesion	GO:0005581;GO:0005615;GO:0044420;GO:0044421	collagen;extracellular matrix part;extracellular region part;extracellular space			ANATOMICAL_STRUCTURE_DEVELOPMENT;BRUINS_UVC_RESPONSE_LATE;KOINUMA_TARGETS_OF_SMAD2_OR_SMAD3;LIM_MAMMARY_STEM_CELL_UP;MODULE_122;MODULE_47;MULTICELLULAR_ORGANISMAL_DEVELOPMENT;ORGAN_DEVELOPMENT;PICCALUGA_ANGIOIMMUNOBLASTIC_LYMPHOMA_UP;PID_AVB3_INTEGRIN_PATHWAY;PID_SYNDECAN_1_PATHWAY;REACTOME_COLLAGEN_FORMATION;REACTOME_EXTRACELLULAR_MATRIX_ORGANIZATION;SENESE_HDAC1_TARGETS_DN;SYSTEM_DEVELOPMENT;TU…	IPR001791;IPR002035;IPR003961;IPR008160;IPR013783	Collagen;Fibronectin_type3;Ig-like_fold;Laminin_G;VWF_A			Collagen;fn3;VWA
E9Q3W4;Q9QXS1-15;Q9QXS1-10;E9Q153;Q9QXS1-9;Q9QXS1-12;E9QKX4;Q9QXS1-11;Q9QXS1-13;E9QLJ5;Q9QXS1-5;Q9QXS1-3;E9QMZ5;E9PY96;Q9QXS1-16;Q9QXS1-4;E9QL05;Q9QXS1-14;E9QQ00;Q9QXS1-6;Q9QXS1-7;Q9QXS1-8;E9QK43;Q9QXS1-2;E9QPE8;Q9QXS1;E9QN87;F6R059;E9PW24;E9Q9J6	E9Q3W4;Q9QXS1-15;Q9QXS1-10;E9Q153;Q9QXS1-9;Q9QXS1-12;E9QKX4;Q9QXS1-11;Q9QXS1-13;E9QLJ5;Q9QXS1-5;Q9QXS1-3;E9QMZ5;E9PY96;Q9QXS1-16;Q9QXS1-4;E9QL05;Q9QXS1-14;E9QQ00;Q9QXS1-6;Q9QXS1-7;Q9QXS1-8;E9QK43;Q9QXS1-2;E9QPE8;Q9QXS1;E9QN87	Plectin	Plec	E9PY96_MOUSE;E9Q153_MOUSE;E9Q3W4_MOUSE;E9QK43_MOUSE;E9QKX4_MOUSE;E9QL05_MOUSE;E9QLJ5_MOUSE;E9QMZ5_MOUSE;E9QN87_MOUSE;E9QPE8_MOUSE;E9QQ00_MOUSE;PLEC_MOUSE	ENSMUSG00000022565	ENSMUSP00000023226;ENSMUSP00000057158;ENSMUSP00000071765;ENSMUSP00000072478;ENSMUSP00000073124;ENSMUSP00000074383;ENSMUSP00000075772;ENSMUSP00000079668;ENSMUSP00000087037;ENSMUSP00000126068;ENSMUSP00000126526;ENSMUSP00000126936;ENSMUSP00000127253;ENSMUSP00000127261;ENSMUSP00000127867;ENSMUSP00000129543;ENSMUSP00000130948;ENSMUSP00000131946	ENSMUSP00000023226;ENSMUSP00000057158;ENSMUSP00000071765;ENSMUSP00000072478;ENSMUSP00000073124;ENSMUSP00000074383;ENSMUSP00000075772;ENSMUSP00000079668;ENSMUSP00000087037;ENSMUSP00000126068;ENSMUSP00000126526;ENSMUSP00000127261;ENSMUSP00000129543;ENSMUST00000023226;ENSMUST00000054449;ENSMUST00000071869;ENSMUST00000072692;ENSMUST00000073418;ENSMUST00000074834;ENSMUST00000076442;ENSMUST00000080857;…	GO:0007044;GO:0016043;GO:0022607;GO:0034329;GO:0034330;GO:0071840;GO:0071841;GO:0071842;GO:0071844	cell junction assembly;cell junction organization;cell-substrate junction assembly;cellular component assembly;cellular component assembly at cellular level;cellular component organization;cellular component organization at cellular level;cellular component organization or biogenesis;cellular component organization or biogenesis at cellular level	GO:0005856;GO:0005886;GO:0005912;GO:0005924;GO:0005925;GO:0030054;GO:0030055;GO:0042383;GO:0043292;GO:0070161	adherens junction;anchoring junction;cell junction;cell-substrate adherens junction;cell-substrate junction;contractile fiber;cytoskeleton;focal adhesion;plasma membrane;sarcolemma			AMIT_EGF_RESPONSE_480_HELA;DASU_IL6_SIGNALING_SCAR_UP;DEBIASI_APOPTOSIS_BY_REOVIRUS_INFECTION_DN;GGGTGGRR_V$PAX4_03;GGGYGTGNY_UNKNOWN;GSE7852_LN_VS_FAT_TREG_DN;GSE7852_THYMUS_VS_FAT_TREG_DN;HELLER_HDAC_TARGETS_SILENCED_BY_METHYLATION_UP;KOINUMA_TARGETS_OF_SMAD2_OR_SMAD3;MILI_PSEUDOPODIA_HAPTOTAXIS_DN;MODULE_1;MODULE_12;MODULE_2;MODULE_38;MODULE_44;MODULE_5;MODULE_52;MODULE_55;MODULE_6;MODULE_60;M…	IPR001589;IPR001715;IPR018159	Actinin_actin-bd_CS;CH-domain;Spectrin/alpha-actinin			CH
E9Q0S6;Q5SSZ5-2;Q8CGB6-2;Q8CGB6-4;Q8CGB6;Q8CGB6-3;Q5SSZ5	E9Q0S6		Tns1	E9Q0S6_MOUSE	ENSMUSG00000055322	ENSMUSP00000127715	ENSMUSP00000127715;ENSMUST00000169786	GO:0006928;GO:0007044;GO:0007165;GO:0016043;GO:0016477;GO:0022607;GO:0034329;GO:0034330;GO:0040011;GO:0048870;GO:0050789;GO:0050794;GO:0050896;GO:0051716;GO:0065007;GO:0071840;GO:0071841;GO:0071842;GO:0071844	biological regulation;cell junction assembly;cell junction organization;cell migration;cell motility;cell-substrate junction assembly;cellular component assembly;cellular component assembly at cellular level;cellular component movement;cellular component organization;cellular component organization at cellular level;cellular component organization or biogenesis;cellular component organization or …	GO:0005912;GO:0005924;GO:0005925;GO:0030054;GO:0030055;GO:0070161	adherens junction;anchoring junction;cell junction;cell-substrate adherens junction;cell-substrate junction;focal adhesion			BIOCARTA_INTEGRIN_PATHWAY;EBAUER_TARGETS_OF_PAX3_FOXO1_FUSION_UP;GGGTGGRR_V$PAX4_03;LIM_MAMMARY_STEM_CELL_UP;LINDGREN_BLADDER_CANCER_CLUSTER_2B;LIU_PROSTATE_CANCER_DN;PICCALUGA_ANGIOIMMUNOBLASTIC_LYMPHOMA_UP;PID_ILK_PATHWAY;SENESE_HDAC1_AND_HDAC2_TARGETS_DN;SENESE_HDAC1_TARGETS_DN;SWEET_KRAS_TARGETS_UP
Q69ZN7;E9Q390;Q69ZN7-4;Q69ZN7-2;Q9ESD7-3;E9QL12;E9PXU9;Q9ESD7;E9Q423;Q9ESD7-2	Q69ZN7;E9Q390;Q69ZN7-4;Q69ZN7-2	Myoferlin	Myof	E9Q390_MOUSE;MYOF_MOUSE	ENSMUSG00000048612	ENSMUSP00000045036;ENSMUSP00000129792	ENSMUSP00000129792;ENSMUST00000041475;ENSMUST00000172095	GO:0009966;GO:0016043;GO:0048583;GO:0050789;GO:0050794;GO:0050896;GO:0051716;GO:0065007;GO:0071840	biological regulation;cellular component organization;cellular component organization or biogenesis;cellular response to stimulus;regulation of biological process;regulation of cellular process;regulation of response to stimulus;regulation of signal transduction;response to stimulus	GO:0044425;GO:0044459	membrane part;plasma membrane part			CHICAS_RB1_TARGETS_CONFLUENT;CROONQUIST_STROMAL_STIMULATION_UP;HELLER_HDAC_TARGETS_SILENCED_BY_METHYLATION_UP;JOHNSTONE_PARVB_TARGETS_3_UP;KOINUMA_TARGETS_OF_SMAD2_OR_SMAD3;LIU_PROSTATE_CANCER_DN;LU_AGING_BRAIN_UP;RODWELL_AGING_KIDNEY_NO_BLOOD_UP
P47955;E9Q3T0	P47955;E9Q3T0	60S acidic ribosomal protein P1	Rplp1;Gm10073	E9Q3T0_MOUSE;RLA1_MOUSE	ENSMUSG00000007892;ENSMUSG00000060019	ENSMUSP00000008036;ENSMUSP00000129695	ENSMUSP00000129695;ENSMUST00000008036;ENSMUST00000073722							GSE12845_NAIVE_VS_PRE_GC_TONSIL_BCELL_UP
E9Q616	E9Q616		Ahnak	E9Q616_MOUSE	ENSMUSG00000069833	ENSMUSP00000090633	ENSMUSP00000090633;ENSMUST00000092956			GO:0005911;GO:0030054	cell junction;cell-cell junction			BERTUCCI_MEDULLARY_VS_DUCTAL_BREAST_CANCER_DN;BRUINS_UVC_RESPONSE_LATE;CHICAS_RB1_TARGETS_CONFLUENT;DEBIASI_APOPTOSIS_BY_REOVIRUS_INFECTION_DN;ESC_V6.5_UP_EARLY.V1_DN;GGGTGGRR_V$PAX4_03;GGGYGTGNY_UNKNOWN;GSE11057_NAIVE_VS_CENT_MEMORY_CD4_TCELL_DN;GSE12845_NAIVE_VS_PRE_GC_TONSIL_BCELL_UP;GSE7852_LN_VS_FAT_TREG_DN;HENDRICKS_SMARCA4_TARGETS_UP;JOHNSTONE_PARVB_TARGETS_3_UP;KOINUMA_TARGETS_OF_SMAD2_OR…
P02469;E9QN70;E9PYT5	P02469;E9QN70	Laminin subunit beta-1	Lamb1	E9QN70_MOUSE;LAMB1_MOUSE	ENSMUSG00000002900	ENSMUSP00000002979;ENSMUSP00000132778	ENSMUSP00000002979;ENSMUST00000002979;ENSMUST00000169088	GO:0000902;GO:0000904;GO:0006928;GO:0007155;GO:0009653;GO:0016043;GO:0016477;GO:0022610;GO:0030030;GO:0030155;GO:0031589;GO:0032501;GO:0032502;GO:0032989;GO:0034446;GO:0040011;GO:0042476;GO:0048869;GO:0048870;GO:0050789;GO:0050794;GO:0050896;GO:0051270;GO:0065007;GO:0071840;GO:0071841;GO:0071842	anatomical structure morphogenesis;biological adhesion;biological regulation;cell adhesion;cell migration;cell morphogenesis;cell morphogenesis involved in differentiation;cell motility;cell projection organization;cell-substrate adhesion;cellular component morphogenesis;cellular component movement;cellular component organization;cellular component organization at cellular level;cellular componen…	GO:0005615;GO:0043234;GO:0043256;GO:0043259;GO:0044420;GO:0044421;GO:0044425;GO:0044459	extracellular matrix part;extracellular region part;extracellular space;laminin complex;laminin-10 complex;membrane part;plasma membrane part;protein complex	GO:0005201	extracellular matrix structural constituent	ANATOMICAL_STRUCTURE_DEVELOPMENT;BASAL_LAMINA;BASEMENT_MEMBRANE;BROWNE_HCMV_INFECTION_48HR_DN;CELL_MIGRATION;CHARAFE_BREAST_CANCER_LUMINAL_VS_MESENCHYMAL_DN;CHEN_LVAD_SUPPORT_OF_FAILING_HEART_UP;EXTRACELLULAR_MATRIX;EXTRACELLULAR_MATRIX_PART;EXTRACELLULAR_REGION;EXTRACELLULAR_REGION_PART;GNF2_CDH11;JECHLINGER_EPITHELIAL_TO_MESENCHYMAL_TRANSITION_UP;KEGG_ECM_RECEPTOR_INTERACTION;KEGG_FOCAL_ADHESIO…	IPR002049;IPR008211	EGF_laminin;Laminin_N	ko04510;ko04512;ko05145;ko05146;ko05200;ko05222	Amoebiasis;ECM-receptor interaction;Focal adhesion;Pathways in cancer;Small cell lung cancer;Toxoplasmosis	Laminin_EGF;Laminin_N	REACT_127416
E9QPE7;O08638-2;O08638	E9QPE7;O08638-2;O08638	Myosin-11	Myh11	E9QPE7_MOUSE;MYH11_MOUSE	ENSMUSG00000018830	ENSMUSP00000087756	ENSMUSP00000087756;ENSMUST00000090287	GO:0007010;GO:0010927;GO:0016043;GO:0022607;GO:0030029;GO:0030036;GO:0030198;GO:0032501;GO:0032502;GO:0043062;GO:0048646;GO:0048869;GO:0071840;GO:0071841;GO:0071842;GO:0071844	actin cytoskeleton organization;actin filament-based process;anatomical structure formation involved in morphogenesis;cellular component assembly;cellular component assembly at cellular level;cellular component assembly involved in morphogenesis;cellular component organization;cellular component organization at cellular level;cellular component organization or biogenesis;cellular component organi…	GO:0001725;GO:0016459;GO:0016460;GO:0032432;GO:0042641;GO:0043234;GO:0043292;GO:0044430;GO:0044449	actin filament bundle;actomyosin;contractile fiber;contractile fiber part;cytoskeletal part;myosin complex;myosin II complex;protein complex;stress fiber			ACTIN_CYTOSKELETON_ORGANIZATION_AND_BIOGENESIS;ACTIN_FILAMENT_BASED_PROCESS;AFFAR_YY1_TARGETS_UP;ANATOMICAL_STRUCTURE_DEVELOPMENT;BOQUEST_STEM_CELL_UP;BROWNE_HCMV_INFECTION_48HR_DN;BRUINS_UVC_RESPONSE_LATE;CELL_MATURATION;DEVELOPMENTAL_MATURATION;GSE14000_4H_VS_16H_LPS_DC_TRANSLATED_RNA_DN;KEGG_TIGHT_JUNCTION;LIM_MAMMARY_STEM_CELL_UP;LIU_PROSTATE_CANCER_DN;MODULE_1;MODULE_12;MODULE_19;MODULE_2;MO…			ko04530;ko05416	Tight junction;Viral myocarditis
F8VQJ3;F6TLW1;F6SFQ3	F8VQJ3		Lamc1	F8VQJ3_MOUSE	ENSMUSG00000026478	ENSMUSP00000027752	ENSMUSP00000027752;ENSMUST00000027752	GO:0000902;GO:0000904;GO:0006928;GO:0007044;GO:0007155;GO:0009653;GO:0016043;GO:0016477;GO:0022607;GO:0022610;GO:0030030;GO:0030198;GO:0031589;GO:0032502;GO:0032989;GO:0034329;GO:0034330;GO:0034446;GO:0040011;GO:0043062;GO:0048869;GO:0048870;GO:0071840;GO:0071841;GO:0071842;GO:0071844	anatomical structure morphogenesis;biological adhesion;cell adhesion;cell junction assembly;cell junction organization;cell migration;cell morphogenesis;cell morphogenesis involved in differentiation;cell motility;cell projection organization;cell-substrate adhesion;cell-substrate junction assembly;cellular component assembly;cellular component assembly at cellular level;cellular component morpho…	GO:0043234;GO:0043256;GO:0043259;GO:0044420;GO:0044421	extracellular matrix part;extracellular region part;laminin complex;laminin-10 complex;protein complex	GO:0005201	extracellular matrix structural constituent	ANATOMICAL_STRUCTURE_DEVELOPMENT;BASAL_LAMINA;BASEMENT_MEMBRANE;CELL_MIGRATION;CHARAFE_BREAST_CANCER_LUMINAL_VS_MESENCHYMAL_DN;DEBIASI_APOPTOSIS_BY_REOVIRUS_INFECTION_DN;EXTRACELLULAR_MATRIX;EXTRACELLULAR_MATRIX_PART;EXTRACELLULAR_REGION;EXTRACELLULAR_REGION_PART;GNF2_CDH11;GU_PDEF_TARGETS_UP;KEGG_ECM_RECEPTOR_INTERACTION;KEGG_FOCAL_ADHESION;KEGG_PATHWAYS_IN_CANCER;KEGG_SMALL_CELL_LUNG_CANCER;KIN…	IPR002049;IPR008211;IPR013032	EGF_laminin;EGF-like_CS;Laminin_N	ko04510;ko04512;ko05145;ko05146;ko05200;ko05222	Amoebiasis;ECM-receptor interaction;Focal adhesion;Pathways in cancer;Small cell lung cancer;Toxoplasmosis	Laminin_EGF;Laminin_N
F8WID5	F8WID5		Tpm1	F8WID5_MOUSE	ENSMUSG00000032366	ENSMUSP00000034928	ENSMUSP00000034928;ENSMUST00000034928	GO:0032502	developmental process	GO:0044430;GO:0044449	contractile fiber part;cytoskeletal part			ACTIN_CYTOSKELETON;AFFAR_YY1_TARGETS_UP;BERENJENO_ROCK_SIGNALING_NOT_VIA_RHOA_DN;BRUINS_UVC_RESPONSE_LATE;CHARAFE_BREAST_CANCER_LUMINAL_VS_MESENCHYMAL_DN;CHICAS_RB1_TARGETS_CONFLUENT;CONTRACTILE_FIBER;CONTRACTILE_FIBER_PART;CROONQUIST_STROMAL_STIMULATION_UP;CYTOSKELETAL_PART;CYTOSKELETON;EBAUER_TARGETS_OF_PAX3_FOXO1_FUSION_UP;HELLER_HDAC_TARGETS_SILENCED_BY_METHYLATION_UP;HENDRICKS_SMARCA4_TARGET…
F8WIT2;P14824	F8WIT2;P14824	Annexin;Annexin A6	Anxa6	ANXA6_MOUSE;F8WIT2_MOUSE	ENSMUSG00000018340	ENSMUSP00000099788;ENSMUSP00000104511	ENSMUSP00000099788;ENSMUST00000102727;ENSMUST00000108883	GO:0050789;GO:0051239;GO:0065007	biological regulation;regulation of biological process;regulation of multicellular organismal process			GO:0005509	calcium ion binding	BRUINS_UVC_RESPONSE_LATE;CHICAS_RB1_TARGETS_CONFLUENT;GSE7852_THYMUS_VS_FAT_TREG_DN;LINDGREN_BLADDER_CANCER_CLUSTER_2B;LINDGREN_BLADDER_CANCER_HIGH_RECURRENCE;ONDER_CDH1_TARGETS_2_UP;V$SRF_01;V$SRF_C;V$SRF_Q4;V$SRF_Q5_01;V$SRF_Q6;YAO_TEMPORAL_RESPONSE_TO_PROGESTERONE_CLUSTER_16
Q8VEM8;G5E902	Q8VEM8;G5E902	Phosphate carrier protein, mitochondrial	Slc25a3	G5E902_MOUSE;MPCP_MOUSE	ENSMUSG00000061904	ENSMUSP00000075987;ENSMUSP00000127098;ENSMUSP00000132480	ENSMUSP00000127098;ENSMUST00000076694;ENSMUST00000164505;ENSMUST00000170810			GO:0044425	membrane part
H3BKM0;Q9DBG3;Q9DBG3-2;H3BIY9	H3BKM0;Q9DBG3;Q9DBG3-2;H3BIY9	AP-2 complex subunit beta	Ap2b1	AP2B1_MOUSE;H3BIY9_MOUSE;H3BKM0_MOUSE	ENSMUSG00000035152	ENSMUSP00000018875;ENSMUSP00000070714;ENSMUSP00000134779;ENSMUSP00000135445	ENSMUSP00000134779;ENSMUSP00000135445;ENSMUST00000018875;ENSMUST00000065692;ENSMUST00000176430;ENSMUST00000176523	GO:0016043;GO:0022607;GO:0071840;GO:0071841;GO:0071842;GO:0071844	cellular component assembly;cellular component assembly at cellular level;cellular component organization;cellular component organization at cellular level;cellular component organization or biogenesis;cellular component organization or biogenesis at cellular level	GO:0005886;GO:0043234;GO:0044425	membrane part;plasma membrane;protein complex			GGGYGTGNY_UNKNOWN;REACTOME_AXON_GUIDANCE;REACTOME_DEVELOPMENTAL_BIOLOGY;REACTOME_L1CAM_INTERACTIONS;RYTTCCTG_V$ETS2_B
O55143-2;J3KMM5;O55143;Q8R429	O55143-2;J3KMM5;O55143	Sarcoplasmic/endoplasmic reticulum calcium ATPase 2	Atp2a2	AT2A2_MOUSE;J3KMM5_MOUSE	ENSMUSG00000029467	ENSMUSP00000031423;ENSMUSP00000135935;ENSMUSP00000136104	ENSMUSP00000135935;ENSMUST00000031423;ENSMUST00000177974;ENSMUST00000179939	GO:0007165;GO:0050789;GO:0050794;GO:0050896;GO:0051239;GO:0051716;GO:0065007	biological regulation;cellular response to stimulus;regulation of biological process;regulation of cellular process;regulation of multicellular organismal process;response to stimulus;signal transduction	GO:0044425	membrane part			ANATOMICAL_STRUCTURE_DEVELOPMENT;DEBIASI_APOPTOSIS_BY_REOVIRUS_INFECTION_DN;GSE11057_NAIVE_VS_CENT_MEMORY_CD4_TCELL_DN;GSE7852_LN_VS_FAT_TREG_DN;KEGG_ARRHYTHMOGENIC_RIGHT_VENTRICULAR_CARDIOMYOPATHY_ARVC;KEGG_DILATED_CARDIOMYOPATHY;KEGG_HYPERTROPHIC_CARDIOMYOPATHY_HCM;LIM_MAMMARY_STEM_CELL_UP;MILI_PSEUDOPODIA_HAPTOTAXIS_DN;MULTICELLULAR_ORGANISMAL_DEVELOPMENT;ORGAN_DEVELOPMENT;SASSON_RESPONSE_TO_G…
O55222;D3YZA5;F6Q5Z1	O55222	Integrin-linked protein kinase	Ilk	ILK_MOUSE	ENSMUSG00000030890	ENSMUSP00000033182;ENSMUSP00000130341	ENSMUST00000033182;ENSMUST00000163389	GO:0000902;GO:0000904;GO:0001658;GO:0002009;GO:0007155;GO:0007165;GO:0007166;GO:0007229;GO:0009653;GO:0009966;GO:0009967;GO:0010647;GO:0010740;GO:0010810;GO:0010811;GO:0010927;GO:0016043;GO:0022603;GO:0022604;GO:0022607;GO:0022610;GO:0023056;GO:0030030;GO:0030155;GO:0030198;GO:0031589;GO:0032501;GO:0032502;GO:0032989;GO:0034446;GO:0043062;GO:0043406;GO:0045785;GO:0048583;GO:0048584;GO:0048646;GO:…	anatomical structure formation involved in morphogenesis;anatomical structure morphogenesis;biological adhesion;biological regulation;branching involved in ureteric bud morphogenesis;cell adhesion;cell morphogenesis;cell morphogenesis involved in differentiation;cell projection organization;cell surface receptor linked signaling pathway;cell-substrate adhesion;cellular component assembly;cellular…	GO:0005886;GO:0005911;GO:0005912;GO:0005924;GO:0005925;GO:0030054;GO:0030055;GO:0043234;GO:0044449;GO:0070161	adherens junction;anchoring junction;cell junction;cell-cell junction;cell-substrate adherens junction;cell-substrate junction;contractile fiber part;focal adhesion;plasma membrane;protein complex			KEGG_FOCAL_ADHESION;PASINI_SUZ12_TARGETS_DN;PID_AVB3_INTEGRIN_PATHWAY;PID_ILK_PATHWAY;REACTOME_CELL_CELL_COMMUNICATION;REACTOME_CELL_EXTRACELLULAR_MATRIX_INTERACTIONS;REACTOME_CELL_JUNCTION_ORGANIZATION;SASSON_RESPONSE_TO_FORSKOLIN_DN;SASSON_RESPONSE_TO_GONADOTROPHINS_DN;VERRECCHIA_DELAYED_RESPONSE_TO_TGFB1			ko04510;ko05100;ko05213	Bacterial invasion of epithelial cells;Endometrial cancer;Focal adhesion
O88322	O88322	Nidogen-2	Nid2	NID2_MOUSE	ENSMUSG00000021806	ENSMUSP00000022340	ENSMUST00000022340	GO:0007155;GO:0007160;GO:0022610;GO:0031589	biological adhesion;cell adhesion;cell-matrix adhesion;cell-substrate adhesion	GO:0005604;GO:0044420;GO:0044421	basement membrane;extracellular matrix part;extracellular region part	GO:0005509	calcium ion binding	AFFAR_YY1_TARGETS_UP;ANASTASSIOU_CANCER_MESENCHYMAL_TRANSITION_SIGNATURE;BASEMENT_MEMBRANE;BRUINS_UVC_RESPONSE_LATE;CHARAFE_BREAST_CANCER_LUMINAL_VS_MESENCHYMAL_DN;EXTRACELLULAR_MATRIX;EXTRACELLULAR_MATRIX_PART;EXTRACELLULAR_REGION;EXTRACELLULAR_REGION_PART;GGGTGGRR_V$PAX4_03;GSE7852_THYMUS_VS_FAT_TREG_DN;IGLESIAS_E2F_TARGETS_UP;LINDGREN_BLADDER_CANCER_CLUSTER_2B;LINDGREN_BLADDER_CANCER_HIGH_RECU…	IPR013032	EGF-like_CS
P01872;P01873	P01872;P01873	Ig mu chain C region secreted form;Ig mu chain C region membrane-bound form	Igh-6	IGHM_MOUSE;MUCM_MOUSE				GO:0007165;GO:0007166;GO:0009966;GO:0043406;GO:0048583;GO:0048584;GO:0050789;GO:0050794;GO:0050896;GO:0051128;GO:0051716;GO:0065007	biological regulation;cell surface receptor linked signaling pathway;cellular response to stimulus;positive regulation of MAP kinase activity;positive regulation of response to stimulus;regulation of biological process;regulation of cellular component organization;regulation of cellular process;regulation of response to stimulus;regulation of signal transduction;response to stimulus;signal transd…	GO:0043234;GO:0044421;GO:0044425;GO:0044459	extracellular region part;membrane part;plasma membrane part;protein complex				IPR013783	Ig-like_fold
P01899;Q8HWB2;P01896;P01895-2;P01895;P01900;P14427	P01899	H-2 class I histocompatibility antigen, D-B alpha chain	H2-D1	HA11_MOUSE	ENSMUSG00000073411	ENSMUSP00000134570	ENSMUST00000172785	GO:0048583;GO:0048584;GO:0050789;GO:0050896;GO:0065007	biological regulation;positive regulation of response to stimulus;regulation of biological process;regulation of response to stimulus;response to stimulus	GO:0043234;GO:0044425;GO:0044459	membrane part;plasma membrane part;protein complex				IPR013783	Ig-like_fold	ko05416	Viral myocarditis
P02088	P02088	Hemoglobin subunit beta-1	Hbb-b1	HBB1_MOUSE						GO:0043234	protein complex
P02089;CON__Q3SX09;CON__P02070;P02104	P02089	Hemoglobin subunit beta-2	Hbb-b2	HBB2_MOUSE						GO:0043234	protein complex
P07356;B0V2N7;B0V2N8;B0V2N5	P07356;B0V2N7;B0V2N8;B0V2N5	Annexin A2	Anxa2	ANXA2_MOUSE;B0V2N5_MOUSE;B0V2N7_MOUSE;B0V2N8_MOUSE	ENSMUSG00000032231	ENSMUSP00000034756;ENSMUSP00000117855;ENSMUSP00000117979;ENSMUSP00000122175	ENSMUSP00000117855;ENSMUSP00000117979;ENSMUSP00000122175;ENSMUST00000034756;ENSMUST00000123470;ENSMUST00000134907;ENSMUST00000136282	GO:0016043;GO:0030198;GO:0032501;GO:0032502;GO:0043062;GO:0048583;GO:0048646;GO:0050789;GO:0050794;GO:0050896;GO:0051128;GO:0051239;GO:0051716;GO:0065007;GO:0071840;GO:0071841;GO:0071842	anatomical structure formation involved in morphogenesis;biological regulation;cellular component organization;cellular component organization at cellular level;cellular component organization or biogenesis;cellular component organization or biogenesis at cellular level;cellular response to stimulus;developmental process;extracellular matrix organization;extracellular structure organization;multi…	GO:0005604;GO:0005886;GO:0019897;GO:0019898;GO:0042383;GO:0043234;GO:0044420;GO:0044421;GO:0044425;GO:0044459	basement membrane;extracellular matrix part;extracellular region part;extrinsic to membrane;extrinsic to plasma membrane;membrane part;plasma membrane;plasma membrane part;protein complex;sarcolemma	GO:0005509	calcium ion binding	ANATOMICAL_STRUCTURE_DEVELOPMENT;CHARAFE_BREAST_CANCER_LUMINAL_VS_MESENCHYMAL_DN;CHICAS_RB1_TARGETS_CONFLUENT;ESC_V6.5_UP_EARLY.V1_DN;GGGYGTGNY_UNKNOWN;GSE11057_EFF_MEM_VS_CENT_MEM_CD4_TCELL_UP;GSE1432_6H_VS_24H_IFNG_MICROGLIA_UP;GSE7852_LN_VS_FAT_TCONV_DN;IGLESIAS_E2F_TARGETS_UP;KOINUMA_TARGETS_OF_SMAD2_OR_SMAD3;LIAO_METASTASIS;LIU_PROSTATE_CANCER_DN;MODULE_3;MODULE_5;MODULE_52;MULTICELLULAR_ORG…
P08122;D3YV27	P08122	Collagen alpha-2(IV) chain;Canstatin	Col4a2	CO4A2_MOUSE	ENSMUSG00000031503	ENSMUSP00000033899	ENSMUST00000033899	GO:0022603;GO:0032502;GO:0048646;GO:0050789;GO:0050793;GO:0050896;GO:0051239;GO:0051716;GO:0065007	anatomical structure formation involved in morphogenesis;biological regulation;cellular response to stimulus;developmental process;regulation of anatomical structure morphogenesis;regulation of biological process;regulation of developmental process;regulation of multicellular organismal process;response to stimulus	GO:0005581;GO:0044420;GO:0044421	collagen;extracellular matrix part;extracellular region part	GO:0005201	extracellular matrix structural constituent	AMIT_EGF_RESPONSE_480_HELA;ANATOMICAL_STRUCTURE_DEVELOPMENT;BASEMENT_MEMBRANE;BERENJENO_ROCK_SIGNALING_NOT_VIA_RHOA_DN;BRUINS_UVC_RESPONSE_LATE;CHARAFE_BREAST_CANCER_LUMINAL_VS_MESENCHYMAL_DN;CROMER_TUMORIGENESIS_UP;DEBIASI_APOPTOSIS_BY_REOVIRUS_INFECTION_DN;ESC_V6.5_UP_EARLY.V1_DN;EXTRACELLULAR_MATRIX;EXTRACELLULAR_MATRIX_PART;EXTRACELLULAR_REGION;EXTRACELLULAR_REGION_PART;GOTZMANN_EPITHELIAL_TO…	IPR008160	Collagen	ko04510;ko04512;ko04974;ko05146;ko05200;ko05222	Amoebiasis;ECM-receptor interaction;Focal adhesion;Pathways in cancer;Protein digestion and absorption;Small cell lung cancer	Collagen
P09055	P09055	Integrin beta-1	Itgb1	ITB1_MOUSE	ENSMUSG00000025809	ENSMUSP00000087457	ENSMUST00000090006	GO:0006928;GO:0007010;GO:0007155;GO:0007160;GO:0007165;GO:0007166;GO:0007229;GO:0009966;GO:0009967;GO:0010647;GO:0010740;GO:0010810;GO:0010811;GO:0016043;GO:0016337;GO:0016477;GO:0022607;GO:0022610;GO:0023056;GO:0030029;GO:0030030;GO:0030036;GO:0030155;GO:0031589;GO:0032501;GO:0032502;GO:0034329;GO:0034330;GO:0040011;GO:0045216;GO:0045785;GO:0048583;GO:0048584;GO:0048869;GO:0048870;GO:0050789;GO:…	actin cytoskeleton organization;actin filament-based process;biological adhesion;biological regulation;cell adhesion;cell junction assembly;cell junction organization;cell migration;cell motility;cell projection organization;cell surface receptor linked signaling pathway;cell-cell adhesion;cell-cell junction organization;cell-matrix adhesion;cell-substrate adhesion;cellular component assembly;cel…	GO:0005604;GO:0005886;GO:0005911;GO:0005912;GO:0005924;GO:0005925;GO:0030054;GO:0030055;GO:0042383;GO:0043234;GO:0044420;GO:0044421;GO:0044425;GO:0044459;GO:0070161	adherens junction;anchoring junction;basement membrane;cell junction;cell-cell junction;cell-substrate adherens junction;cell-substrate junction;extracellular matrix part;extracellular region part;focal adhesion;membrane part;plasma membrane;plasma membrane part;protein complex;sarcolemma			BIOCARTA_AGR_PATHWAY;BIOCARTA_INTEGRIN_PATHWAY;BIOCARTA_UCALPAIN_PATHWAY;CELL_MIGRATION;GOTZMANN_EPITHELIAL_TO_MESENCHYMAL_TRANSITION_UP;GSE11057_NAIVE_VS_CENT_MEMORY_CD4_TCELL_DN;GSE7852_LN_VS_FAT_TCONV_DN;IGLESIAS_E2F_TARGETS_UP;KEGG_ARRHYTHMOGENIC_RIGHT_VENTRICULAR_CARDIOMYOPATHY_ARVC;KEGG_DILATED_CARDIOMYOPATHY;KEGG_ECM_RECEPTOR_INTERACTION;KEGG_FOCAL_ADHESION;KEGG_HYPERTROPHIC_CARDIOMYOPATHY…	IPR002035	VWF_A	ko04510;ko04512;ko04670;ko04810;ko05100;ko05145;ko05200;ko05222;ko05410;ko05412;ko05414	Arrhythmogenic right ventricular cardiomyopathy (ARVC);Bacterial invasion of epithelial cells;Dilated cardiomyopathy;ECM-receptor interaction;Focal adhesion;Hypertrophic cardiomyopathy (HCM);Leukocyte transendothelial migration;Pathways in cancer;Regulation of actin cytoskeleton;Small cell lung cancer;Toxoplasmosis		REACT_127416
P10493	P10493	Nidogen-1	Nid1	NID1_MOUSE	ENSMUSG00000005397	ENSMUSP00000005532	ENSMUST00000005532	GO:0007155;GO:0007160;GO:0010810;GO:0010811;GO:0016043;GO:0022610;GO:0030155;GO:0030198;GO:0031589;GO:0043062;GO:0045785;GO:0050789;GO:0050794;GO:0065007;GO:0071840;GO:0071841;GO:0071842	biological adhesion;biological regulation;cell adhesion;cell-matrix adhesion;cell-substrate adhesion;cellular component organization;cellular component organization at cellular level;cellular component organization or biogenesis;cellular component organization or biogenesis at cellular level;extracellular matrix organization;extracellular structure organization;positive regulation of cell adhesio…	GO:0005605;GO:0044420;GO:0044421	basal lamina;extracellular matrix part;extracellular region part	GO:0005509	calcium ion binding	BRUINS_UVC_RESPONSE_LATE;CHEN_LVAD_SUPPORT_OF_FAILING_HEART_UP;ESC_V6.5_UP_EARLY.V1_DN;IGLESIAS_E2F_TARGETS_UP;LIU_PROSTATE_CANCER_DN;LIU_VAV3_PROSTATE_CARCINOGENESIS_UP;MILI_PSEUDOPODIA_HAPTOTAXIS_DN;MODULE_122;ONDER_CDH1_TARGETS_2_UP;PID_INTEGRIN1_PATHWAY;POTTI_TOPOTECAN_SENSITIVITY;SCHUETZ_BREAST_CANCER_DUCTAL_INVASIVE_UP;SENGUPTA_NASOPHARYNGEAL_CARCINOMA_UP;SWEET_LUNG_CANCER_KRAS_DN;VERRECCHI…	IPR013032	EGF-like_CS
P11087-2;P11087	P11087-2;P11087	Collagen alpha-1(I) chain	Col1a1	CO1A1_MOUSE	ENSMUSG00000001506	ENSMUSP00000001547	ENSMUST00000001547	GO:0008104;GO:0009653;GO:0009966;GO:0009967;GO:0010647;GO:0010810;GO:0016043;GO:0022603;GO:0022604;GO:0022607;GO:0023056;GO:0030155;GO:0030198;GO:0032501;GO:0032502;GO:0034613;GO:0043062;GO:0048583;GO:0048584;GO:0048646;GO:0048729;GO:0048869;GO:0050789;GO:0050793;GO:0050794;GO:0050896;GO:0051128;GO:0051179;GO:0051239;GO:0051270;GO:0051291;GO:0051641;GO:0051716;GO:0060284;GO:0065007;GO:0070206;GO:…	anatomical structure formation involved in morphogenesis;anatomical structure morphogenesis;biological regulation;cellular component assembly;cellular component organization;cellular component organization at cellular level;cellular component organization or biogenesis;cellular component organization or biogenesis at cellular level;cellular developmental process;cellular localization;cellular mac…	GO:0005581;GO:0005615;GO:0044420;GO:0044421	collagen;extracellular matrix part;extracellular region part;extracellular space	GO:0005201	extracellular matrix structural constituent	ANASTASSIOU_CANCER_MESENCHYMAL_TRANSITION_SIGNATURE;ANATOMICAL_STRUCTURE_DEVELOPMENT;BOQUEST_STEM_CELL_UP;BRUINS_UVC_RESPONSE_LATE;CHICAS_RB1_TARGETS_CONFLUENT;CROMER_TUMORIGENESIS_UP;EBAUER_TARGETS_OF_PAX3_FOXO1_FUSION_UP;ESC_V6.5_UP_EARLY.V1_DN;GGGTGGRR_V$PAX4_03;GNF2_CDH11;GOTZMANN_EPITHELIAL_TO_MESENCHYMAL_TRANSITION_UP;GU_PDEF_TARGETS_UP;IGLESIAS_E2F_TARGETS_UP;KAYO_CALORIE_RESTRICTION_MUSCL…	IPR008160	Collagen	ko04510;ko04512;ko04974;ko05146	Amoebiasis;ECM-receptor interaction;Focal adhesion;Protein digestion and absorption	Collagen
P11276	P11276	Fibronectin;Anastellin	Fn1	FINC_MOUSE	ENSMUSG00000026193	ENSMUSP00000054499	ENSMUST00000055226	GO:0000902;GO:0000904;GO:0007044;GO:0007155;GO:0007160;GO:0008360;GO:0009653;GO:0016043;GO:0022603;GO:0022604;GO:0022607;GO:0022610;GO:0031589;GO:0032502;GO:0032989;GO:0034329;GO:0034330;GO:0034446;GO:0048646;GO:0048869;GO:0050789;GO:0050793;GO:0050794;GO:0050896;GO:0051128;GO:0065007;GO:0071840;GO:0071841;GO:0071842;GO:0071844	anatomical structure formation involved in morphogenesis;anatomical structure morphogenesis;biological adhesion;biological regulation;cell adhesion;cell junction assembly;cell junction organization;cell morphogenesis;cell morphogenesis involved in differentiation;cell-matrix adhesion;cell-substrate adhesion;cell-substrate junction assembly;cellular component assembly;cellular component assembly a…	GO:0005604;GO:0043234;GO:0044420;GO:0044421;GO:0044425;GO:0044459	basement membrane;extracellular matrix part;extracellular region part;membrane part;plasma membrane part;protein complex			ANASTASSIOU_CANCER_MESENCHYMAL_TRANSITION_SIGNATURE;BROWNE_HCMV_INFECTION_48HR_DN;BRUINS_UVC_RESPONSE_LATE;CHICAS_RB1_TARGETS_CONFLUENT;CROMER_TUMORIGENESIS_UP;GNF2_CDH11;GOTZMANN_EPITHELIAL_TO_MESENCHYMAL_TRANSITION_UP;GU_PDEF_TARGETS_UP;HELLER_HDAC_TARGETS_SILENCED_BY_METHYLATION_UP;JOHNSTONE_PARVB_TARGETS_3_UP;KAYO_CALORIE_RESTRICTION_MUSCLE_UP;KEGG_ECM_RECEPTOR_INTERACTION;KEGG_FOCAL_ADHESION…	IPR003961;IPR013783	Fibronectin_type3;Ig-like_fold	ko04510;ko04512;ko04810;ko05100;ko05146;ko05200;ko05222	Amoebiasis;Bacterial invasion of epithelial cells;ECM-receptor interaction;Focal adhesion;Pathways in cancer;Regulation of actin cytoskeleton;Small cell lung cancer	fn3
P16045	P16045	Galectin-1	Lgals1	LEG1_MOUSE	ENSMUSG00000068220	ENSMUSP00000086795	ENSMUST00000089377	GO:0007155;GO:0009966;GO:0009967;GO:0010647;GO:0010740;GO:0010810;GO:0016337;GO:0022610;GO:0023056;GO:0030155;GO:0032501;GO:0032502;GO:0045785;GO:0048583;GO:0048584;GO:0048869;GO:0050789;GO:0050793;GO:0050794;GO:0050896;GO:0051128;GO:0051239;GO:0051716;GO:0060284;GO:0065007	biological adhesion;biological regulation;cell adhesion;cell-cell adhesion;cellular developmental process;cellular response to stimulus;developmental process;multicellular organismal process;positive regulation of cell adhesion;positive regulation of cell communication;positive regulation of intracellular protein kinase cascade;positive regulation of response to stimulus;positive regulation of si…	GO:0005578;GO:0005615;GO:0031012;GO:0044421	extracellular matrix;extracellular region part;extracellular space;proteinaceous extracellular matrix			ANASTASSIOU_CANCER_MESENCHYMAL_TRANSITION_SIGNATURE;GGGYGTGNY_UNKNOWN;GSE11057_EFF_MEM_VS_CENT_MEM_CD4_TCELL_UP;GSE11057_NAIVE_VS_CENT_MEMORY_CD4_TCELL_DN;GSE1432_6H_VS_24H_IFNG_MICROGLIA_UP;GSE7852_LN_VS_FAT_TCONV_DN;HENDRICKS_SMARCA4_TARGETS_UP;IGLESIAS_E2F_TARGETS_UP;LIM_MAMMARY_STEM_CELL_UP;LINDGREN_BLADDER_CANCER_CLUSTER_2B;LINDGREN_BLADDER_CANCER_HIGH_RECURRENCE;LIU_PROSTATE_CANCER_DN;MODUL…
P16546;P16546-2;A3KGU7;A3KGU5;E9Q447;A3KGU9;A3KGU4	P16546;P16546-2;A3KGU7;A3KGU5;E9Q447	Spectrin alpha chain, non-erythrocytic 1	Sptan1	A3KGU5_MOUSE;A3KGU7_MOUSE;E9Q447_MOUSE;SPTN1_MOUSE	ENSMUSG00000057738	ENSMUSP00000047792;ENSMUSP00000092697;ENSMUSP00000097797;ENSMUSP00000109346;ENSMUSP00000109348	ENSMUSP00000097797;ENSMUSP00000109346;ENSMUSP00000109348;ENSMUST00000046257;ENSMUST00000095083;ENSMUST00000100225;ENSMUST00000113717;ENSMUST00000113719	GO:0016043;GO:0050789;GO:0050794;GO:0051128;GO:0065007;GO:0071840	biological regulation;cellular component organization;cellular component organization or biogenesis;regulation of biological process;regulation of cellular component organization;regulation of cellular process	GO:0005856;GO:0005911;GO:0005912;GO:0005913;GO:0005916;GO:0016328;GO:0030018;GO:0030054;GO:0044425;GO:0044430;GO:0044448;GO:0044449;GO:0044459;GO:0070161	adherens junction;anchoring junction;cell cortex part;cell junction;cell-cell adherens junction;cell-cell junction;contractile fiber part;cytoskeletal part;cytoskeleton;fascia adherens;lateral plasma membrane;membrane part;plasma membrane part;Z disc	GO:0005509	calcium ion binding	ACTIN_BINDING;ACTIN_CYTOSKELETON;BIOCARTA_UCALPAIN_PATHWAY;BURTON_ADIPOGENESIS_8;CYTOSKELETAL_PART;CYTOSKELETAL_PROTEIN_BINDING;CYTOSKELETON;GGGTGGRR_V$PAX4_03;KAYO_CALORIE_RESTRICTION_MUSCLE_UP;KEGG_TIGHT_JUNCTION;KINSEY_TARGETS_OF_EWSR1_FLII_FUSION_DN;MODULE_419;MODULE_524;REACTOME_AXON_GUIDANCE;REACTOME_CELL_CELL_COMMUNICATION;REACTOME_DEVELOPMENTAL_BIOLOGY;REACTOME_L1CAM_INTERACTIONS;REACTOME…	IPR002017;IPR018159	Spectrin/alpha-actinin;Spectrin_repeat			Spectrin
P21981;G3UXE8	P21981	Protein-glutamine gamma-glutamyltransferase 2	Tgm2	TGM2_MOUSE	ENSMUSG00000037820	ENSMUSP00000099411	ENSMUST00000103122	GO:0002009;GO:0007165;GO:0007166;GO:0009653;GO:0009966;GO:0009967;GO:0010647;GO:0010740;GO:0016043;GO:0022607;GO:0023056;GO:0030155;GO:0032501;GO:0032502;GO:0045785;GO:0048583;GO:0048584;GO:0048646;GO:0048729;GO:0050789;GO:0050794;GO:0050896;GO:0051716;GO:0061138;GO:0065007;GO:0071840	anatomical structure formation involved in morphogenesis;anatomical structure morphogenesis;biological regulation;cell surface receptor linked signaling pathway;cellular component assembly;cellular component organization;cellular component organization or biogenesis;cellular response to stimulus;developmental process;morphogenesis of a branching epithelium;morphogenesis of an epithelium;multicell…	GO:0005578;GO:0005886;GO:0031012;GO:0044421	extracellular matrix;extracellular region part;plasma membrane;proteinaceous extracellular matrix	GO:0005509	calcium ion binding	AFFAR_YY1_TARGETS_UP;AMIT_EGF_RESPONSE_480_HELA;CHICAS_RB1_TARGETS_CONFLUENT;CROONQUIST_STROMAL_STIMULATION_UP;EBAUER_TARGETS_OF_PAX3_FOXO1_FUSION_UP;JECHLINGER_EPITHELIAL_TO_MESENCHYMAL_TRANSITION_DN;JOHNSTONE_PARVB_TARGETS_3_UP;KOINUMA_TARGETS_OF_SMAD2_OR_SMAD3;LIU_VAV3_PROSTATE_CARCINOGENESIS_UP;LU_AGING_BRAIN_UP;MODULE_1;MODULE_118;MODULE_12;MODULE_19;MODULE_2;MODULE_3;MODULE_38;MODULE_44;MOD…	IPR013783	Ig-like_fold
P26039;A2AIM2;F6S1V7;F6SX70	P26039	Talin-1	Tln1	TLN1_MOUSE	ENSMUSG00000028465	ENSMUSP00000030187	ENSMUST00000030187	GO:0007010;GO:0007044;GO:0007155;GO:0016043;GO:0022607;GO:0022610;GO:0030029;GO:0030036;GO:0034329;GO:0034330;GO:0065007;GO:0071840;GO:0071841;GO:0071842;GO:0071844	actin cytoskeleton organization;actin filament-based process;biological adhesion;biological regulation;cell adhesion;cell junction assembly;cell junction organization;cell-substrate junction assembly;cellular component assembly;cellular component assembly at cellular level;cellular component organization;cellular component organization at cellular level;cellular component organization or biogenes…	GO:0005856;GO:0005912;GO:0005924;GO:0005925;GO:0015629;GO:0030054;GO:0030055;GO:0044425;GO:0044430;GO:0044459;GO:0070161	actin cytoskeleton;adherens junction;anchoring junction;cell junction;cell-substrate adherens junction;cell-substrate junction;cytoskeletal part;cytoskeleton;focal adhesion;membrane part;plasma membrane part			BIOCARTA_INTEGRIN_PATHWAY;BIOCARTA_UCALPAIN_PATHWAY;BRUINS_UVC_RESPONSE_LATE;CHICAS_RB1_TARGETS_CONFLUENT;CYTOSKELETAL_PROTEIN_BINDING;GGGTGGRR_V$PAX4_03;KEGG_FOCAL_ADHESION;KOINUMA_TARGETS_OF_SMAD2_OR_SMAD3;LU_AGING_BRAIN_UP;MILI_PSEUDOPODIA_HAPTOTAXIS_DN;MODULE_255;MODULE_317;MODULE_378;MODULE_459;MODULE_532;PID_AVB3_INTEGRIN_PATHWAY;PID_FAK_PATHWAY;PID_INTEGRIN_A4B1_PATHWAY;PID_NECTIN_PATHWAY;…			ko04510	Focal adhesion
P26231;Q65CL1	P26231	Catenin alpha-1	Ctnna1	CTNA1_MOUSE	ENSMUSG00000037815	ENSMUSP00000049007	ENSMUST00000042345	GO:0007155;GO:0009653;GO:0009966;GO:0009967;GO:0010647;GO:0016043;GO:0022607;GO:0022610;GO:0023056;GO:0030030;GO:0032502;GO:0032989;GO:0034329;GO:0034330;GO:0042476;GO:0045216;GO:0048583;GO:0048584;GO:0048812;GO:0048869;GO:0050789;GO:0050793;GO:0050794;GO:0050896;GO:0051239;GO:0051291;GO:0051716;GO:0060284;GO:0065007;GO:0071840;GO:0071841;GO:0071842;GO:0071844	anatomical structure morphogenesis;biological adhesion;biological regulation;cell adhesion;cell junction assembly;cell junction organization;cell projection organization;cell-cell junction organization;cellular component assembly;cellular component assembly at cellular level;cellular component morphogenesis;cellular component organization;cellular component organization at cellular level;cellular…	GO:0005856;GO:0005886;GO:0005911;GO:0005912;GO:0005913;GO:0015629;GO:0019897;GO:0019898;GO:0030054;GO:0043234;GO:0044425;GO:0044459;GO:0070161	actin cytoskeleton;adherens junction;anchoring junction;cell junction;cell-cell adherens junction;cell-cell junction;cytoskeleton;extrinsic to membrane;extrinsic to plasma membrane;membrane part;plasma membrane;plasma membrane part;protein complex			BIOCARTA_CELL2CELL_PATHWAY;CYTOSKELETAL_PROTEIN_BINDING;GSE11057_EFF_MEM_VS_CENT_MEM_CD4_TCELL_UP;GSE11057_NAIVE_VS_CENT_MEMORY_CD4_TCELL_DN;GSE12845_NAIVE_VS_PRE_GC_TONSIL_BCELL_UP;GSE1432_6H_VS_24H_IFNG_MICROGLIA_UP;GSE7852_LN_VS_FAT_TCONV_DN;KEGG_ADHERENS_JUNCTION;KEGG_ARRHYTHMOGENIC_RIGHT_VENTRICULAR_CARDIOMYOPATHY_ARVC;KEGG_LEUKOCYTE_TRANSENDOTHELIAL_MIGRATION;KEGG_PATHWAYS_IN_CANCER;KEGG_TI…			ko04520;ko04530;ko04670;ko05100;ko05200;ko05213;ko05412	Adherens junction;Arrhythmogenic right ventricular cardiomyopathy (ARVC);Bacterial invasion of epithelial cells;Endometrial cancer;Leukocyte transendothelial migration;Pathways in cancer;Tight junction
P34884	P34884	Macrophage migration inhibitory factor	Mif	MIF_MOUSE	ENSMUSG00000033307	ENSMUSP00000041149	ENSMUST00000038169	GO:0007165;GO:0007166;GO:0009966;GO:0009967;GO:0010647;GO:0010740;GO:0016043;GO:0022607;GO:0023056;GO:0032502;GO:0043406;GO:0048583;GO:0048584;GO:0050789;GO:0050793;GO:0050794;GO:0050896;GO:0051239;GO:0051716;GO:0065007;GO:0070206;GO:0071840	biological regulation;cell surface receptor linked signaling pathway;cellular component assembly;cellular component organization;cellular component organization or biogenesis;cellular response to stimulus;developmental process;positive regulation of cell communication;positive regulation of intracellular protein kinase cascade;positive regulation of MAP kinase activity;positive regulation of resp…	GO:0005615;GO:0044421	extracellular region part;extracellular space			EXTRACELLULAR_REGION
P57780;E9Q2W9;D3Z0L8;D3Z761;Q91ZE6;E9PX29	P57780;E9Q2W9	Alpha-actinin-4	Actn4	ACTN4_MOUSE;E9Q2W9_MOUSE	ENSMUSG00000054808	ENSMUSP00000066068;ENSMUSP00000115436	ENSMUSP00000115436;ENSMUST00000068045;ENSMUST00000127210	GO:0007010;GO:0016043;GO:0022607;GO:0030029;GO:0030036;GO:0050789;GO:0050794;GO:0050896;GO:0051128;GO:0051270;GO:0065007;GO:0071840;GO:0071841;GO:0071842;GO:0071844	actin cytoskeleton organization;actin filament-based process;biological regulation;cellular component assembly;cellular component assembly at cellular level;cellular component organization;cellular component organization at cellular level;cellular component organization or biogenesis;cellular component organization or biogenesis at cellular level;cytoskeleton organization;regulation of biological…	GO:0001725;GO:0005856;GO:0030018;GO:0032432;GO:0042641;GO:0043234;GO:0044430;GO:0044448;GO:0044449	actin filament bundle;actomyosin;cell cortex part;contractile fiber part;cytoskeletal part;cytoskeleton;protein complex;stress fiber;Z disc	GO:0005509	calcium ion binding	ACTIN_BINDING;CHICAS_RB1_TARGETS_CONFLUENT;CYTOSKELETAL_PROTEIN_BINDING;GSE11057_EFF_MEM_VS_CENT_MEM_CD4_TCELL_UP;GSE11057_NAIVE_VS_CENT_MEMORY_CD4_TCELL_DN;HENDRICKS_SMARCA4_TARGETS_UP;JECHLINGER_EPITHELIAL_TO_MESENCHYMAL_TRANSITION_DN;KEGG_ADHERENS_JUNCTION;KEGG_ARRHYTHMOGENIC_RIGHT_VENTRICULAR_CARDIOMYOPATHY_ARVC;KEGG_FOCAL_ADHESION;KEGG_LEUKOCYTE_TRANSENDOTHELIAL_MIGRATION;KEGG_REGULATION_OF_…	IPR001589;IPR001715;IPR002017;IPR018159	Actinin_actin-bd_CS;CH-domain;Spectrin/alpha-actinin;Spectrin_repeat	ko04510;ko04520;ko04530;ko04670;ko04810;ko05146;ko05412	Adherens junction;Amoebiasis;Arrhythmogenic right ventricular cardiomyopathy (ARVC);Focal adhesion;Leukocyte transendothelial migration;Regulation of actin cytoskeleton;Tight junction	CH;Spectrin
P61804	P61804	Dolichyl-diphosphooligosaccharide--protein glycosyltransferase subunit DAD1	Dad1	DAD1_MOUSE	ENSMUSG00000022174	ENSMUSP00000022781;ENSMUSP00000122366	ENSMUST00000022781;ENSMUST00000128231	GO:0032502;GO:0050789;GO:0050794;GO:0050896;GO:0065007	biological regulation;developmental process;regulation of biological process;regulation of cellular process;response to stimulus	GO:0043234;GO:0044425	membrane part;protein complex			MILI_PSEUDOPODIA_HAPTOTAXIS_DN
P63001;Q3TLP8;A2AC13;P60764;Q05144	P63001;Q3TLP8;A2AC13;P60764	Ras-related C3 botulinum toxin substrate 1;Ras-related C3 botulinum toxin substrate 3	Rac1;Rac3	A2AC13_MOUSE;Q3TLP8_MOUSE;RAC1_MOUSE;RAC3_MOUSE	ENSMUSG00000001847;ENSMUSG00000018012	ENSMUSP00000018156;ENSMUSP00000079380;ENSMUSP00000098058;ENSMUSP00000119523	ENSMUSP00000098058;ENSMUSP00000119523;ENSMUST00000018156;ENSMUST00000080537;ENSMUST00000100489;ENSMUST00000142229	GO:0000902;GO:0000904;GO:0006928;GO:0007010;GO:0007155;GO:0007165;GO:0007166;GO:0009653;GO:0016043;GO:0016477;GO:0022603;GO:0022607;GO:0022610;GO:0030029;GO:0030030;GO:0030036;GO:0031589;GO:0032501;GO:0032502;GO:0032989;GO:0034330;GO:0034446;GO:0040011;GO:0045216;GO:0048812;GO:0048869;GO:0048870;GO:0050789;GO:0050793;GO:0050794;GO:0050896;GO:0051128;GO:0051179;GO:0051239;GO:0051270;GO:0051641;GO:…	actin cytoskeleton organization;actin filament-based process;anatomical structure morphogenesis;biological adhesion;biological regulation;cell adhesion;cell junction organization;cell migration;cell morphogenesis;cell morphogenesis involved in differentiation;cell motility;cell projection organization;cell surface receptor linked signaling pathway;cell-cell junction organization;cell-substrate ad…	GO:0019897;GO:0019898;GO:0043234;GO:0044425;GO:0044430;GO:0044459	cytoskeletal part;extrinsic to membrane;extrinsic to plasma membrane;membrane part;plasma membrane part;protein complex			ACTIN_CYTOSKELETON_ORGANIZATION_AND_BIOGENESIS;ACTIN_FILAMENT_BASED_PROCESS;ANATOMICAL_STRUCTURE_DEVELOPMENT;BIOCARTA_AGR_PATHWAY;BIOCARTA_UCALPAIN_PATHWAY;GGGTGGRR_V$PAX4_03;GSE14000_4H_VS_16H_LPS_DC_TRANSLATED_RNA_DN;GU_PDEF_TARGETS_UP;KEGG_ADHERENS_JUNCTION;KEGG_FOCAL_ADHESION;KEGG_LEUKOCYTE_TRANSENDOTHELIAL_MIGRATION;KEGG_PATHWAYS_IN_CANCER;KEGG_REGULATION_OF_ACTIN_CYTOSKELETON;MODULE_118;MOD…			ko04510;ko04520;ko04670;ko04810;ko05100;ko05200;ko05416	Adherens junction;Bacterial invasion of epithelial cells;Focal adhesion;Leukocyte transendothelial migration;Pathways in cancer;Regulation of actin cytoskeleton;Viral myocarditis		REACT_127416
P68033;P62737;P63268;P68134;D3YZY0;D3Z2K3	P68033;P62737;P63268;P68134;D3YZY0;D3Z2K3	Actin, alpha cardiac muscle 1;Actin, aortic smooth muscle;Actin, gamma-enteric smooth muscle;Actin, alpha skeletal muscle	Actc1;Acta2;Actg2;Acta1	ACTA_MOUSE;ACTC_MOUSE;ACTH_MOUSE;ACTS_MOUSE;D3YZY0_MOUSE;D3Z2K3_MOUSE	ENSMUSG00000031972;ENSMUSG00000035783;ENSMUSG00000059430;ENSMUSG00000068614	ENSMUSP00000034453;ENSMUSP00000048218;ENSMUSP00000074658;ENSMUSP00000087736;ENSMUSP00000113552;ENSMUSP00000120936;ENSMUSP00000121577	ENSMUSP00000120936;ENSMUSP00000121577;ENSMUST00000034453;ENSMUST00000039631;ENSMUST00000075161;ENSMUST00000090269;ENSMUST00000121731;ENSMUST00000141904;ENSMUST00000152029	GO:0006928;GO:0007010;GO:0009653;GO:0010927;GO:0016043;GO:0022607;GO:0030029;GO:0030036;GO:0032501;GO:0032502;GO:0048646;GO:0048729;GO:0048869;GO:0050896;GO:0065007;GO:0071840;GO:0071841;GO:0071842;GO:0071844	actin cytoskeleton organization;actin filament-based process;anatomical structure formation involved in morphogenesis;anatomical structure morphogenesis;biological regulation;cellular component assembly;cellular component assembly at cellular level;cellular component assembly involved in morphogenesis;cellular component movement;cellular component organization;cellular component organization at c…	GO:0001725;GO:0005856;GO:0015629;GO:0032432;GO:0042641;GO:0043234;GO:0043292;GO:0044430;GO:0044449	actin cytoskeleton;actin filament bundle;actomyosin;contractile fiber;contractile fiber part;cytoskeletal part;cytoskeleton;protein complex;stress fiber			ACTIN_CYTOSKELETON;ACTIN_CYTOSKELETON_ORGANIZATION_AND_BIOGENESIS;ACTIN_FILAMENT_BASED_PROCESS;AFFAR_YY1_TARGETS_UP;AMIT_EGF_RESPONSE_480_HELA;ANASTASSIOU_CANCER_MESENCHYMAL_TRANSITION_SIGNATURE;ANATOMICAL_STRUCTURE_DEVELOPMENT;BERENJENO_ROCK_SIGNALING_NOT_VIA_RHOA_DN;BERTUCCI_MEDULLARY_VS_DUCTAL_BREAST_CANCER_DN;BIOCARTA_AGR_PATHWAY;BIOCARTA_INTEGRIN_PATHWAY;BIOCARTA_UCALPAIN_PATHWAY;BRUINS_UVC_…			ko05410;ko05414	Dilated cardiomyopathy;Hypertrophic cardiomyopathy (HCM)
P68369;P05214	P68369;P05214	Tubulin alpha-1A chain;Tubulin alpha-3 chain	Tuba1a;Tuba3a	TBA1A_MOUSE;TBA3_MOUSE	ENSMUSG00000067338;ENSMUSG00000067702;ENSMUSG00000072235	ENSMUSP00000084713;ENSMUSP00000085580;ENSMUSP00000094778	ENSMUST00000087445;ENSMUST00000088246;ENSMUST00000097014	GO:0016043;GO:0022607;GO:0071840;GO:0071841;GO:0071842;GO:0071844	cellular component assembly;cellular component assembly at cellular level;cellular component organization;cellular component organization at cellular level;cellular component organization or biogenesis;cellular component organization or biogenesis at cellular level	GO:0043234;GO:0044430	cytoskeletal part;protein complex			BRUINS_UVC_RESPONSE_LATE;BURTON_ADIPOGENESIS_8;CHICAS_RB1_TARGETS_CONFLUENT;GGGYGTGNY_UNKNOWN;GSE12845_NAIVE_VS_PRE_GC_TONSIL_BCELL_UP;HELLER_HDAC_TARGETS_SILENCED_BY_METHYLATION_UP;IGLESIAS_E2F_TARGETS_UP;KAYO_CALORIE_RESTRICTION_MUSCLE_UP;LIU_PROSTATE_CANCER_DN;PASINI_SUZ12_TARGETS_DN;POTTI_TOPOTECAN_SENSITIVITY;SASSON_RESPONSE_TO_FORSKOLIN_DN;SASSON_RESPONSE_TO_GONADOTROPHINS_DN;SENESE_HDAC1_A…
Q02248;E9Q6A9;F7BAC9;F7CRC6;F6QZ47;D3YUH4	Q02248;E9Q6A9	Catenin beta-1	Ctnnb1	CTNB1_MOUSE;E9Q6A9_MOUSE	ENSMUSG00000006932	ENSMUSP00000007130;ENSMUSP00000125763;ENSMUSP00000136294	ENSMUSP00000125763;ENSMUST00000007130;ENSMUST00000154356;ENSMUST00000178812	GO:0000902;GO:0000904;GO:0001658;GO:0002009;GO:0006928;GO:0007010;GO:0007155;GO:0007160;GO:0007165;GO:0007166;GO:0008104;GO:0009653;GO:0009966;GO:0009967;GO:0010647;GO:0010740;GO:0016043;GO:0016337;GO:0016477;GO:0022603;GO:0022607;GO:0022610;GO:0023056;GO:0031589;GO:0032501;GO:0032502;GO:0032989;GO:0034329;GO:0034330;GO:0034394;GO:0034613;GO:0040011;GO:0042476;GO:0045216;GO:0048583;GO:0048584;GO:…	anatomical structure formation involved in morphogenesis;anatomical structure morphogenesis;biological adhesion;biological regulation;branching involved in ureteric bud morphogenesis;cell adhesion;cell junction assembly;cell junction organization;cell migration;cell morphogenesis;cell morphogenesis involved in differentiation;cell motility;cell surface receptor linked signaling pathway;cell-cell …	GO:0005911;GO:0005912;GO:0005913;GO:0005916;GO:0005924;GO:0005938;GO:0016328;GO:0019897;GO:0019898;GO:0030018;GO:0030054;GO:0030055;GO:0043234;GO:0044425;GO:0044430;GO:0044449;GO:0044459;GO:0070161	adherens junction;anchoring junction;cell cortex;cell junction;cell-cell adherens junction;cell-cell junction;cell-substrate adherens junction;cell-substrate junction;contractile fiber part;cytoskeletal part;extrinsic to membrane;extrinsic to plasma membrane;fascia adherens;lateral plasma membrane;membrane part;plasma membrane part;protein complex;Z disc			AMIT_EGF_RESPONSE_480_HELA;BIOCARTA_CELL2CELL_PATHWAY;CYTOSKELETON;KEGG_ADHERENS_JUNCTION;KEGG_ARRHYTHMOGENIC_RIGHT_VENTRICULAR_CARDIOMYOPATHY_ARVC;KEGG_FOCAL_ADHESION;KEGG_LEUKOCYTE_TRANSENDOTHELIAL_MIGRATION;KEGG_PATHWAYS_IN_CANCER;KEGG_TIGHT_JUNCTION;PID_AJDISS_2PATHWAY;PID_ARF6_TRAFFICKINGPATHWAY;PID_ECADHERIN_KERATINOCYTE_PATHWAY;PID_ECADHERIN_NASCENTAJ_PATHWAY;PID_ECADHERIN_STABILIZATION_PA…			ko04510;ko04520;ko04530;ko04670;ko05100;ko05200;ko05213;ko05412	Adherens junction;Arrhythmogenic right ventricular cardiomyopathy (ARVC);Bacterial invasion of epithelial cells;Endometrial cancer;Focal adhesion;Leukocyte transendothelial migration;Pathways in cancer;Tight junction
Q02788;D3Z7D5	Q02788;D3Z7D5	Collagen alpha-2(VI) chain	Col6a2	CO6A2_MOUSE;D3Z7D5_MOUSE	ENSMUSG00000020241	ENSMUSP00000001181;ENSMUSP00000101053	ENSMUSP00000101053;ENSMUST00000001181;ENSMUST00000105413	GO:0007155;GO:0016043;GO:0022607;GO:0022610;GO:0051291;GO:0070206;GO:0071840	biological adhesion;cell adhesion;cellular component assembly;cellular component organization;cellular component organization or biogenesis;protein heterooligomerization;protein trimerization	GO:0005581;GO:0005615;GO:0005886;GO:0031012;GO:0042383;GO:0043234;GO:0044420;GO:0044421	collagen;extracellular matrix;extracellular matrix part;extracellular region part;extracellular space;plasma membrane;protein complex;sarcolemma			ANASTASSIOU_CANCER_MESENCHYMAL_TRANSITION_SIGNATURE;BOQUEST_STEM_CELL_UP;BROWNE_HCMV_INFECTION_48HR_DN;CHARAFE_BREAST_CANCER_LUMINAL_VS_MESENCHYMAL_DN;CHICAS_RB1_TARGETS_CONFLUENT;GNF2_CDH11;GU_PDEF_TARGETS_UP;HELLER_HDAC_TARGETS_SILENCED_BY_METHYLATION_UP;IGLESIAS_E2F_TARGETS_UP;JECHLINGER_EPITHELIAL_TO_MESENCHYMAL_TRANSITION_UP;KEGG_ECM_RECEPTOR_INTERACTION;KEGG_FOCAL_ADHESION;LINDGREN_BLADDER_…	IPR002035;IPR008160	Collagen;VWF_A	ko04510;ko04512;ko04974	ECM-receptor interaction;Focal adhesion;Protein digestion and absorption	Collagen;VWA
Q04857	Q04857	Collagen alpha-1(VI) chain	Col6a1	CO6A1_MOUSE	ENSMUSG00000001119	ENSMUSP00000001147	ENSMUST00000001147	GO:0007155;GO:0016043;GO:0022607;GO:0022610;GO:0050896;GO:0051291;GO:0051716;GO:0070206;GO:0071840	biological adhesion;cell adhesion;cellular component assembly;cellular component organization;cellular component organization or biogenesis;cellular response to stimulus;protein heterooligomerization;protein trimerization;response to stimulus	GO:0005581;GO:0005886;GO:0031012;GO:0042383;GO:0043234;GO:0044420;GO:0044421	collagen;extracellular matrix;extracellular matrix part;extracellular region part;plasma membrane;protein complex;sarcolemma			BOQUEST_STEM_CELL_UP;BROWNE_HCMV_INFECTION_48HR_DN;BRUINS_UVC_RESPONSE_LATE;CHARAFE_BREAST_CANCER_LUMINAL_VS_MESENCHYMAL_DN;CHICAS_RB1_TARGETS_CONFLUENT;CROONQUIST_STROMAL_STIMULATION_UP;GNF2_CDH11;GSE1432_6H_VS_24H_IFNG_MICROGLIA_UP;GU_PDEF_TARGETS_UP;JECHLINGER_EPITHELIAL_TO_MESENCHYMAL_TRANSITION_UP;KEGG_ECM_RECEPTOR_INTERACTION;KEGG_FOCAL_ADHESION;LINDGREN_BLADDER_CANCER_CLUSTER_2B;LIU_PROSTA…	IPR002035;IPR008160	Collagen;VWF_A	ko04510;ko04512;ko04974	ECM-receptor interaction;Focal adhesion;Protein digestion and absorption	Collagen;VWA
Q3THE2;D3Z249	Q3THE2	Myosin regulatory light chain 12B	Myl12b	ML12B_MOUSE	ENSMUSG00000034868	ENSMUSP00000042364	ENSMUST00000038446	GO:0008360;GO:0022603;GO:0022604;GO:0050789;GO:0050793;GO:0050794;GO:0051128;GO:0065007	biological regulation;regulation of anatomical structure morphogenesis;regulation of biological process;regulation of cell morphogenesis;regulation of cell shape;regulation of cellular component organization;regulation of cellular process;regulation of developmental process	GO:0001725;GO:0016459;GO:0016460;GO:0030018;GO:0032432;GO:0042641;GO:0043234;GO:0044430;GO:0044449	actin filament bundle;actomyosin;contractile fiber part;cytoskeletal part;myosin complex;myosin II complex;protein complex;stress fiber;Z disc	GO:0005509	calcium ion binding	KEGG_FOCAL_ADHESION;KEGG_LEUKOCYTE_TRANSENDOTHELIAL_MIGRATION;KEGG_REGULATION_OF_ACTIN_CYTOSKELETON;KEGG_TIGHT_JUNCTION;REACTOME_AXON_GUIDANCE;REACTOME_DEVELOPMENTAL_BIOLOGY;REACTOME_MUSCLE_CONTRACTION;REACTOME_SEMA4D_IN_SEMAPHORIN_SIGNALING;REACTOME_SEMA4D_INDUCED_CELL_MIGRATION_AND_GROWTH_CONE_COLLAPSE;REACTOME_SEMAPHORIN_INTERACTIONS;REACTOME_SMOOTH_MUSCLE_CONTRACTION			ko04510;ko04530;ko04670;ko04810	Focal adhesion;Leukocyte transendothelial migration;Regulation of actin cytoskeleton;Tight junction
Q61879;Q5SV64;Q3UH59;Q8BXF2	Q61879;Q5SV64;Q3UH59	Myosin-10	Myh10	MYH10_MOUSE;Q3UH59_MOUSE;Q5SV64_MOUSE	ENSMUSG00000020900	ENSMUSP00000018887;ENSMUSP00000090661;ENSMUSP00000099671	ENSMUSP00000018887;ENSMUSP00000090661;ENSMUST00000018887;ENSMUST00000092984;ENSMUST00000102611	GO:0006928;GO:0007010;GO:0008360;GO:0010927;GO:0016043;GO:0016477;GO:0022603;GO:0022604;GO:0022607;GO:0030029;GO:0030030;GO:0030036;GO:0032501;GO:0032502;GO:0040011;GO:0048646;GO:0048869;GO:0048870;GO:0050789;GO:0050793;GO:0050794;GO:0050896;GO:0051128;GO:0065007;GO:0071840;GO:0071841;GO:0071842;GO:0071844	actin cytoskeleton organization;actin filament-based process;anatomical structure formation involved in morphogenesis;biological regulation;cell migration;cell motility;cell projection organization;cellular component assembly;cellular component assembly at cellular level;cellular component assembly involved in morphogenesis;cellular component movement;cellular component organization;cellular comp…	GO:0001725;GO:0005938;GO:0016459;GO:0016460;GO:0032432;GO:0042641;GO:0043234;GO:0044430	actin filament bundle;actomyosin;cell cortex;cytoskeletal part;myosin complex;myosin II complex;protein complex;stress fiber			ACTIN_BINDING;ACTIN_CYTOSKELETON;ACTIN_FILAMENT_BASED_PROCESS;BERTUCCI_MEDULLARY_VS_DUCTAL_BREAST_CANCER_DN;BRUINS_UVC_RESPONSE_LATE;CYTOSKELETAL_PART;CYTOSKELETAL_PROTEIN_BINDING;CYTOSKELETON;GSE14000_4H_VS_16H_LPS_DC_TRANSLATED_RNA_DN;KAYO_CALORIE_RESTRICTION_MUSCLE_UP;KEGG_REGULATION_OF_ACTIN_CYTOSKELETON;KEGG_TIGHT_JUNCTION;PASINI_SUZ12_TARGETS_DN;REACTOME_AXON_GUIDANCE;REACTOME_DEVELOPMENTAL…			ko04530;ko05416	Tight junction;Viral myocarditis		REACT_127416
Q3V3R4	Q3V3R4	Integrin alpha-1	Itga1	ITA1_MOUSE	ENSMUSG00000042284	ENSMUSP00000077132	ENSMUST00000061673	GO:0006928;GO:0007155;GO:0007165;GO:0007166;GO:0007229;GO:0009653;GO:0009966;GO:0016043;GO:0016477;GO:0022610;GO:0030030;GO:0032501;GO:0032502;GO:0032989;GO:0040011;GO:0043406;GO:0048583;GO:0048812;GO:0048869;GO:0048870;GO:0050789;GO:0050794;GO:0050896;GO:0051716;GO:0065007;GO:0071840;GO:0071841;GO:0071842	anatomical structure morphogenesis;biological adhesion;biological regulation;cell adhesion;cell migration;cell motility;cell projection organization;cell surface receptor linked signaling pathway;cellular component morphogenesis;cellular component movement;cellular component organization;cellular component organization at cellular level;cellular component organization or biogenesis;cellular compo…	GO:0043234;GO:0044425;GO:0044459	membrane part;plasma membrane part;protein complex			BIOCARTA_AGR_PATHWAY;BIOCARTA_INTEGRIN_PATHWAY;BIOCARTA_UCALPAIN_PATHWAY;GSE7852_LN_VS_FAT_TCONV_DN;GSE7852_LN_VS_FAT_TREG_DN;KEGG_ARRHYTHMOGENIC_RIGHT_VENTRICULAR_CARDIOMYOPATHY_ARVC;KEGG_DILATED_CARDIOMYOPATHY;KEGG_ECM_RECEPTOR_INTERACTION;KEGG_FOCAL_ADHESION;KEGG_HYPERTROPHIC_CARDIOMYOPATHY_HCM;KEGG_REGULATION_OF_ACTIN_CYTOSKELETON;LIM_MAMMARY_STEM_CELL_UP;PID_ARF6_TRAFFICKINGPATHWAY;PID_INTEG…	IPR002035	VWF_A	ko04510;ko04512;ko04810;ko05410;ko05412;ko05414	Arrhythmogenic right ventricular cardiomyopathy (ARVC);Dilated cardiomyopathy;ECM-receptor interaction;Focal adhesion;Hypertrophic cardiomyopathy (HCM);Regulation of actin cytoskeleton	VWA	REACT_127416
Q68FD5;Q5SXR6;F6Z1R4	Q68FD5;Q5SXR6	Clathrin heavy chain 1	Cltc	CLH1_MOUSE;Q5SXR6_MOUSE	ENSMUSG00000047126	ENSMUSP00000050220;ENSMUSP00000099475	ENSMUSP00000050220;ENSMUST00000060766;ENSMUST00000103186	GO:0007010;GO:0016043;GO:0022607;GO:0071840;GO:0071841;GO:0071842;GO:0071844	cellular component assembly;cellular component assembly at cellular level;cellular component organization;cellular component organization at cellular level;cellular component organization or biogenesis;cellular component organization or biogenesis at cellular level;cytoskeleton organization	GO:0043234;GO:0044425;GO:0044430;GO:0044459	cytoskeletal part;membrane part;plasma membrane part;protein complex			GSE7852_LN_VS_FAT_TCONV_DN;GSE7852_LN_VS_FAT_TREG_DN;GSE7852_THYMUS_VS_FAT_TREG_DN;KOINUMA_TARGETS_OF_SMAD2_OR_SMAD3;MODULE_3;PID_ARF6_TRAFFICKINGPATHWAY;REACTOME_AXON_GUIDANCE;REACTOME_DEVELOPMENTAL_BIOLOGY;REACTOME_L1CAM_INTERACTIONS;RYTTCCTG_V$ETS2_B			ko05100	Bacterial invasion of epithelial cells
Q61001	Q61001	Laminin subunit alpha-5	Lama5	LAMA5_MOUSE	ENSMUSG00000015647	ENSMUSP00000015791	ENSMUST00000015791	GO:0000902;GO:0000904;GO:0001658;GO:0002009;GO:0006928;GO:0007155;GO:0007165;GO:0007166;GO:0007229;GO:0009653;GO:0010927;GO:0016043;GO:0016477;GO:0022607;GO:0022610;GO:0030030;GO:0030155;GO:0031589;GO:0032501;GO:0032502;GO:0032989;GO:0034446;GO:0040011;GO:0042476;GO:0048646;GO:0048729;GO:0048869;GO:0048870;GO:0050789;GO:0050793;GO:0050794;GO:0050896;GO:0051239;GO:0051270;GO:0051716;GO:0061138;GO:…	anatomical structure formation involved in morphogenesis;anatomical structure morphogenesis;biological adhesion;biological regulation;branching involved in ureteric bud morphogenesis;cell adhesion;cell migration;cell morphogenesis;cell morphogenesis involved in differentiation;cell motility;cell projection organization;cell surface receptor linked signaling pathway;cell-substrate adhesion;cellula…	GO:0005615;GO:0043234;GO:0043256;GO:0043259;GO:0044420;GO:0044421	extracellular matrix part;extracellular region part;extracellular space;laminin complex;laminin-10 complex;protein complex			DEBIASI_APOPTOSIS_BY_REOVIRUS_INFECTION_DN;KEGG_ECM_RECEPTOR_INTERACTION;KEGG_FOCAL_ADHESION;KEGG_PATHWAYS_IN_CANCER;KEGG_SMALL_CELL_LUNG_CANCER;LIAO_METASTASIS;MODULE_122;MODULE_2;MODULE_38;MODULE_5;MODULE_6;PID_A6B1_A6B4_INTEGRIN_PATHWAY;PID_INTEGRIN1_PATHWAY;PID_INTEGRIN4_PATHWAY;PID_SYNDECAN_1_PATHWAY;REACTOME_INTEGRIN_CELL_SURFACE_INTERACTIONS;SENESE_HDAC1_TARGETS_DN;TGGNNNNNNKCCAR_UNKNOWN;Y…	IPR001791;IPR002049;IPR008211;IPR013032	EGF_laminin;EGF-like_CS;Laminin_G;Laminin_N	ko04510;ko04512;ko05145;ko05146;ko05200;ko05222	Amoebiasis;ECM-receptor interaction;Focal adhesion;Pathways in cancer;Small cell lung cancer;Toxoplasmosis	Laminin_EGF;Laminin_N
Q61292	Q61292	Laminin subunit beta-2	Lamb2	LAMB2_MOUSE	ENSMUSG00000052911	ENSMUSP00000069087	ENSMUST00000065014	GO:0007155;GO:0016043;GO:0022610;GO:0030198;GO:0032501;GO:0032502;GO:0040011;GO:0043062;GO:0048869;GO:0050808;GO:0050896;GO:0071840;GO:0071841;GO:0071842	biological adhesion;cell adhesion;cellular component organization;cellular component organization at cellular level;cellular component organization or biogenesis;cellular component organization or biogenesis at cellular level;cellular developmental process;developmental process;extracellular matrix organization;extracellular structure organization;locomotion;multicellular organismal process;respo…	GO:0043234;GO:0043256;GO:0044420;GO:0044421	extracellular matrix part;extracellular region part;laminin complex;protein complex			AFFAR_YY1_TARGETS_UP;BASAL_LAMINA;BASEMENT_MEMBRANE;BURTON_ADIPOGENESIS_8;DEBIASI_APOPTOSIS_BY_REOVIRUS_INFECTION_DN;EXTRACELLULAR_MATRIX;EXTRACELLULAR_MATRIX_PART;EXTRACELLULAR_REGION;EXTRACELLULAR_REGION_PART;GGGTGGRR_V$PAX4_03;GU_PDEF_TARGETS_UP;KEGG_ECM_RECEPTOR_INTERACTION;KEGG_FOCAL_ADHESION;KEGG_PATHWAYS_IN_CANCER;KEGG_SMALL_CELL_LUNG_CANCER;KINSEY_TARGETS_OF_EWSR1_FLII_FUSION_DN;LINDGREN_…	IPR002049;IPR008211	EGF_laminin;Laminin_N	ko04510;ko04512;ko05145;ko05146;ko05200;ko05222	Amoebiasis;ECM-receptor interaction;Focal adhesion;Pathways in cancer;Small cell lung cancer;Toxoplasmosis	Laminin_EGF;Laminin_N
Q62261;Q62261-2	Q62261;Q62261-2	Spectrin beta chain, non-erythrocytic 1	Sptbn1	SPTB2_MOUSE	ENSMUSG00000020315	ENSMUSP00000006629;ENSMUSP00000011877;ENSMUSP00000099902	ENSMUST00000006629;ENSMUST00000011877;ENSMUST00000102838	GO:0016043;GO:0022607;GO:0050789;GO:0050794;GO:0051128;GO:0065007;GO:0071840;GO:0071841;GO:0071842;GO:0071844	biological regulation;cellular component assembly;cellular component assembly at cellular level;cellular component organization;cellular component organization at cellular level;cellular component organization or biogenesis;cellular component organization or biogenesis at cellular level;regulation of biological process;regulation of cellular component organization;regulation of cellular process	GO:0044425;GO:0044430;GO:0044448;GO:0044449;GO:0044459	cell cortex part;contractile fiber part;cytoskeletal part;membrane part;plasma membrane part			ACTIN_BINDING;ACTIN_CYTOSKELETON;CHARAFE_BREAST_CANCER_LUMINAL_VS_MESENCHYMAL_DN;CHICAS_RB1_TARGETS_CONFLUENT;CROONQUIST_STROMAL_STIMULATION_UP;CYTOSKELETAL_PART;CYTOSKELETAL_PROTEIN_BINDING;CYTOSKELETON;GSE1432_6H_VS_24H_IFNG_MICROGLIA_UP;JOHNSTONE_PARVB_TARGETS_3_UP;KOINUMA_TARGETS_OF_SMAD2_OR_SMAD3;LIAO_METASTASIS;MODULE_19;MODULE_419;MODULE_524;REACTOME_AXON_GUIDANCE;REACTOME_CELL_CELL_COMMUN…	IPR001589;IPR001715;IPR002017;IPR018159	Actinin_actin-bd_CS;CH-domain;Spectrin/alpha-actinin;Spectrin_repeat			CH;Spectrin
Q64727	Q64727	Vinculin	Vcl	VINC_MOUSE	ENSMUSG00000021823	ENSMUSP00000022369	ENSMUST00000022369	GO:0002009;GO:0007155;GO:0008104;GO:0009653;GO:0016043;GO:0016337;GO:0022607;GO:0022610;GO:0030030;GO:0032502;GO:0034329;GO:0034330;GO:0034394;GO:0034613;GO:0045216;GO:0048729;GO:0050789;GO:0050794;GO:0051179;GO:0051270;GO:0051641;GO:0065007;GO:0070727;GO:0071840;GO:0071841;GO:0071842;GO:0071844	anatomical structure morphogenesis;biological adhesion;biological regulation;cell adhesion;cell junction assembly;cell junction organization;cell projection organization;cell-cell adhesion;cell-cell junction organization;cellular component assembly;cellular component assembly at cellular level;cellular component organization;cellular component organization at cellular level;cellular component org…	GO:0005856;GO:0005886;GO:0005911;GO:0005912;GO:0005913;GO:0005916;GO:0005924;GO:0005925;GO:0015629;GO:0030018;GO:0030054;GO:0030055;GO:0042383;GO:0043234;GO:0044449;GO:0070161	actin cytoskeleton;adherens junction;anchoring junction;cell junction;cell-cell adherens junction;cell-cell junction;cell-substrate adherens junction;cell-substrate junction;contractile fiber part;cytoskeleton;fascia adherens;focal adhesion;plasma membrane;protein complex;sarcolemma;Z disc			ACTIN_BINDING;ANATOMICAL_STRUCTURE_DEVELOPMENT;BERENJENO_ROCK_SIGNALING_NOT_VIA_RHOA_DN;BIOCARTA_CELL2CELL_PATHWAY;BIOCARTA_INTEGRIN_PATHWAY;BURTON_ADIPOGENESIS_8;CELL_MIGRATION;CHARAFE_BREAST_CANCER_LUMINAL_VS_MESENCHYMAL_DN;CHEN_LVAD_SUPPORT_OF_FAILING_HEART_UP;CONTRACTILE_FIBER;CONTRACTILE_FIBER_PART;CYTOSKELETAL_PROTEIN_BINDING;GGGTGGRR_V$PAX4_03;GSE11057_EFF_MEM_VS_CENT_MEM_CD4_TCELL_UP;GSE1…			ko04510;ko04520;ko04670;ko04810;ko05100;ko05146	Adherens junction;Amoebiasis;Bacterial invasion of epithelial cells;Focal adhesion;Leukocyte transendothelial migration;Regulation of actin cytoskeleton
Q6IRU2	Q6IRU2	Tropomyosin alpha-4 chain	Tpm4	TPM4_MOUSE	ENSMUSG00000031799	ENSMUSP00000003575	ENSMUST00000003575	GO:0050896	response to stimulus	GO:0001725;GO:0005856;GO:0032432;GO:0042641;GO:0043234;GO:0044430;GO:0044448	actin filament bundle;actomyosin;cell cortex part;cytoskeletal part;cytoskeleton;protein complex;stress fiber			ACTIN_CYTOSKELETON;BROWNE_HCMV_INFECTION_48HR_DN;CONTRACTILE_FIBER;CONTRACTILE_FIBER_PART;CYTOSKELETAL_PART;CYTOSKELETON;KEGG_DILATED_CARDIOMYOPATHY;KEGG_HYPERTROPHIC_CARDIOMYOPATHY_HCM;MODULE_419;MODULE_524;PASINI_SUZ12_TARGETS_DN;REACTOME_MUSCLE_CONTRACTION;REACTOME_SMOOTH_MUSCLE_CONTRACTION;REN_ALVEOLAR_RHABDOMYOSARCOMA_DN;STRUCTURAL_CONSTITUENT_OF_MUSCLE;ZHU_CMV_24_HR_DN;ZHU_CMV_ALL_DN			ko05410;ko05414	Dilated cardiomyopathy;Hypertrophic cardiomyopathy (HCM)
Q6ZWQ9;D3YV37	Q6ZWQ9		Myl12a	Q6ZWQ9_MOUSE	ENSMUSG00000024048	ENSMUSP00000024846;ENSMUSP00000116398;ENSMUSP00000123412	ENSMUSP00000024846;ENSMUSP00000116398;ENSMUSP00000123412;ENSMUST00000024846;ENSMUST00000123686;ENSMUST00000148960	GO:0008360;GO:0022603;GO:0022604;GO:0050789;GO:0050793;GO:0050794;GO:0051128;GO:0065007	biological regulation;regulation of anatomical structure morphogenesis;regulation of biological process;regulation of cell morphogenesis;regulation of cell shape;regulation of cellular component organization;regulation of cellular process;regulation of developmental process	GO:0001725;GO:0016459;GO:0016460;GO:0030018;GO:0032432;GO:0042641;GO:0043234;GO:0044430;GO:0044449	actin filament bundle;actomyosin;contractile fiber part;cytoskeletal part;myosin complex;myosin II complex;protein complex;stress fiber;Z disc	GO:0005509	calcium ion binding	BRUINS_UVC_RESPONSE_LATE;GGGYGTGNY_UNKNOWN;KEGG_FOCAL_ADHESION;KEGG_LEUKOCYTE_TRANSENDOTHELIAL_MIGRATION;KEGG_REGULATION_OF_ACTIN_CYTOSKELETON;KEGG_TIGHT_JUNCTION;LU_AGING_BRAIN_UP;MODULE_255;MODULE_317;MODULE_378;MODULE_459;MODULE_532;V$SRF_C			ko04510;ko04530;ko04670;ko04810	Focal adhesion;Leukocyte transendothelial migration;Regulation of actin cytoskeleton;Tight junction
Q791V5;A2AFW6;Q9D050	Q791V5;A2AFW6;Q9D050	Mitochondrial carrier homolog 2	Mtch2	A2AFW6_MOUSE;MTCH2_MOUSE;Q9D050_MOUSE	ENSMUSG00000027282	ENSMUSP00000107092;ENSMUSP00000118566;ENSMUSP00000121851	ENSMUSP00000107092;ENSMUSP00000118566;ENSMUST00000111467;ENSMUST00000136872;ENSMUST00000150232			GO:0044425	membrane part			TGGNNNNNNKCCAR_UNKNOWN
Q80X90	Q80X90	Filamin-B	Flnb	FLNB_MOUSE	ENSMUSG00000025278	ENSMUSP00000052020	ENSMUST00000052678	GO:0032502	developmental process	GO:0001725;GO:0005886;GO:0005912;GO:0005924;GO:0005925;GO:0005938;GO:0030018;GO:0030054;GO:0030055;GO:0032432;GO:0042641;GO:0044430;GO:0044449;GO:0070161	actin filament bundle;actomyosin;adherens junction;anchoring junction;cell cortex;cell junction;cell-substrate adherens junction;cell-substrate junction;contractile fiber part;cytoskeletal part;focal adhesion;plasma membrane;stress fiber;Z disc			ACTIN_CYTOSKELETON;ACTIN_CYTOSKELETON_ORGANIZATION_AND_BIOGENESIS;ACTIN_FILAMENT_BASED_PROCESS;BURTON_ADIPOGENESIS_8;CYTOSKELETON;GGGYGTGNY_UNKNOWN;GSE7852_LN_VS_FAT_TREG_DN;GSE7852_THYMUS_VS_FAT_TREG_DN;HELLER_HDAC_TARGETS_SILENCED_BY_METHYLATION_UP;HENDRICKS_SMARCA4_TARGETS_UP;JOHNSTONE_PARVB_TARGETS_3_UP;KEGG_FOCAL_ADHESION;KINSEY_TARGETS_OF_EWSR1_FLII_FUSION_DN;MILI_PSEUDOPODIA_HAPTOTAXIS_DN;…	IPR001589;IPR001715;IPR013783	Actinin_actin-bd_CS;CH-domain;Ig-like_fold			CH
Q80YX1-5;Q80YX1-4;Q80YX1-3;Q80YX1-2;Q80YX1;Q80YX0	Q80YX1-5;Q80YX1-4;Q80YX1-3;Q80YX1-2;Q80YX1;Q80YX0	Tenascin	Tnc	Q80YX0_MOUSE;TENA_MOUSE	ENSMUSG00000028364	ENSMUSP00000030056;ENSMUSP00000102994;ENSMUSP00000102995;ENSMUSP00000103000	ENSMUSP00000102994;ENSMUST00000030056;ENSMUST00000107371;ENSMUST00000107372;ENSMUST00000107377	GO:0002009;GO:0007155;GO:0009653;GO:0016043;GO:0022610;GO:0030030;GO:0032502;GO:0032989;GO:0048729;GO:0048812;GO:0048869;GO:0050789;GO:0050794;GO:0050808;GO:0050896;GO:0051716;GO:0065007;GO:0071840;GO:0071841;GO:0071842	anatomical structure morphogenesis;biological adhesion;biological regulation;cell adhesion;cell projection organization;cellular component morphogenesis;cellular component organization;cellular component organization at cellular level;cellular component organization or biogenesis;cellular component organization or biogenesis at cellular level;cellular developmental process;cellular response to st…	GO:0005578;GO:0005604;GO:0005615;GO:0031012;GO:0044420;GO:0044421	basement membrane;extracellular matrix;extracellular matrix part;extracellular region part;extracellular space;proteinaceous extracellular matrix			BOQUEST_STEM_CELL_UP;BRUINS_UVC_RESPONSE_LATE;CROMER_TUMORIGENESIS_UP;DASU_IL6_SIGNALING_SCAR_UP;ESC_V6.5_UP_EARLY.V1_DN;GOTZMANN_EPITHELIAL_TO_MESENCHYMAL_TRANSITION_UP;GU_PDEF_TARGETS_UP;JECHLINGER_EPITHELIAL_TO_MESENCHYMAL_TRANSITION_UP;KEGG_ECM_RECEPTOR_INTERACTION;KEGG_FOCAL_ADHESION;KINSEY_TARGETS_OF_EWSR1_FLII_FUSION_DN;KOINUMA_TARGETS_OF_SMAD2_OR_SMAD3;LINDGREN_BLADDER_CANCER_CLUSTER_2B;L…	IPR003961;IPR013032;IPR013783	EGF-like_CS;Fibronectin_type3;Ig-like_fold	ko04510;ko04512	ECM-receptor interaction;Focal adhesion	fn3
Q8BFZ9;Q91X78;E9PUH5	Q8BFZ9	Erlin-2	Erlin2	ERLN2_MOUSE	ENSMUSG00000031483	ENSMUSP00000033873	ENSMUST00000033873			GO:0005886;GO:0043234;GO:0044425	membrane part;plasma membrane;protein complex			BROWNE_HCMV_INFECTION_48HR_DN;GSE12845_NAIVE_VS_PRE_GC_TONSIL_BCELL_UP;JOHNSTONE_PARVB_TARGETS_3_UP;MODULE_255;MODULE_317;MODULE_378;MODULE_459;MODULE_532;TGGTGCT,MIR-29A,MIR-29B,MIR-29C
Q8BMK4	Q8BMK4	Cytoskeleton-associated protein 4	Ckap4	CKAP4_MOUSE	ENSMUSG00000046841	ENSMUSP00000050336;ENSMUSP00000130304	ENSMUST00000053871;ENSMUST00000167671			GO:0005856;GO:0005886;GO:0044425	cytoskeleton;membrane part;plasma membrane			KAYO_CALORIE_RESTRICTION_MUSCLE_UP;LIAO_METASTASIS;MILI_PSEUDOPODIA_HAPTOTAXIS_DN;MODULE_321;MODULE_47;POTTI_TOPOTECAN_SENSITIVITY;RODWELL_AGING_KIDNEY_NO_BLOOD_UP;SENGUPTA_NASOPHARYNGEAL_CARCINOMA_UP;V$TFIIA_Q6
Q8BMS1	Q8BMS1	Trifunctional enzyme subunit alpha, mitochondrial;Long-chain enoyl-CoA hydratase;Long chain 3-hydroxyacyl-CoA dehydrogenase	Hadha	ECHA_MOUSE	ENSMUSG00000025745	ENSMUSP00000120976	ENSMUST00000156859	GO:0050896	response to stimulus	GO:0043234	protein complex			POTTI_TOPOTECAN_SENSITIVITY
Q8CIB5;A6X940;A6X941	Q8CIB5	Fermitin family homolog 2	Fermt2	FERM2_MOUSE	ENSMUSG00000037712	ENSMUSP00000044554	ENSMUST00000045905	GO:0000902;GO:0000904;GO:0007044;GO:0007155;GO:0007165;GO:0007166;GO:0007229;GO:0008104;GO:0008360;GO:0009653;GO:0016043;GO:0022603;GO:0022604;GO:0022607;GO:0022610;GO:0031589;GO:0032502;GO:0032989;GO:0034329;GO:0034330;GO:0034446;GO:0034613;GO:0048869;GO:0050789;GO:0050793;GO:0050794;GO:0050896;GO:0051128;GO:0051179;GO:0051641;GO:0051716;GO:0065007;GO:0070727;GO:0071840;GO:0071841;GO:0071842;GO:…	anatomical structure morphogenesis;biological adhesion;biological regulation;cell adhesion;cell junction assembly;cell junction organization;cell morphogenesis;cell morphogenesis involved in differentiation;cell surface receptor linked signaling pathway;cell-substrate adhesion;cell-substrate junction assembly;cellular component assembly;cellular component assembly at cellular level;cellular compo…	GO:0005856;GO:0005912;GO:0005924;GO:0005925;GO:0005938;GO:0019897;GO:0019898;GO:0030054;GO:0030055;GO:0044425;GO:0044459;GO:0070161	adherens junction;anchoring junction;cell cortex;cell junction;cell-substrate adherens junction;cell-substrate junction;cytoskeleton;extrinsic to membrane;extrinsic to plasma membrane;focal adhesion;membrane part;plasma membrane part			BERENJENO_ROCK_SIGNALING_NOT_VIA_RHOA_DN;BERTUCCI_MEDULLARY_VS_DUCTAL_BREAST_CANCER_DN;GGGTGGRR_V$PAX4_03;GSE11057_EFF_MEM_VS_CENT_MEM_CD4_TCELL_UP;GSE14000_4H_VS_16H_LPS_DC_TRANSLATED_RNA_DN;GSE1432_6H_VS_24H_IFNG_MICROGLIA_UP;LIM_MAMMARY_STEM_CELL_UP;LIU_PROSTATE_CANCER_DN;LU_AGING_BRAIN_UP;MODULE_12;MODULE_3;MODULE_321;ONDER_CDH1_TARGETS_2_UP;PICCALUGA_ANGIOIMMUNOBLASTIC_LYMPHOMA_UP;POTTI_TOPO…
Q8K0E8;CON__P02676	Q8K0E8	Fibrinogen beta chain;Fibrinopeptide B;Fibrinogen beta chain	Fgb	FIBB_MOUSE	ENSMUSG00000033831	ENSMUSP00000039472	ENSMUST00000048246	GO:0007165;GO:0016043;GO:0022607;GO:0050789;GO:0050794;GO:0050896;GO:0051716;GO:0065007;GO:0071840;GO:0071841;GO:0071842;GO:0071844	biological regulation;cellular component assembly;cellular component assembly at cellular level;cellular component organization;cellular component organization at cellular level;cellular component organization or biogenesis;cellular component organization or biogenesis at cellular level;cellular response to stimulus;regulation of biological process;regulation of cellular process;response to stimu…	GO:0005938;GO:0043234;GO:0044421;GO:0044425;GO:0044459	cell cortex;extracellular region part;membrane part;plasma membrane part;protein complex			EXTRACELLULAR_REGION;EXTRACELLULAR_REGION_PART;MODULE_52;MODULE_55;MODULE_88;PID_INTEGRIN1_PATHWAY;PID_INTEGRIN3_PATHWAY;REACTOME_INTEGRIN_CELL_SURFACE_INTERACTIONS;REACTOME_PLATELET_ACTIVATION_SIGNALING_AND_AGGREGATION
Q8VDD5;F2Z494;B8JJH5;E9Q264;Q91Z83;P13542;Q02566;B1AR69;Q5SX39;A2AQP0;Q5SX40;G3UW82	Q8VDD5	Myosin-9	Myh9	MYH9_MOUSE	ENSMUSG00000022443	ENSMUSP00000016771	ENSMUST00000016771	GO:0006928;GO:0007010;GO:0007155;GO:0008360;GO:0016043;GO:0016337;GO:0016477;GO:0022603;GO:0022604;GO:0022610;GO:0030029;GO:0030030;GO:0030036;GO:0032502;GO:0040011;GO:0048646;GO:0048869;GO:0048870;GO:0050789;GO:0050793;GO:0050794;GO:0051128;GO:0065007;GO:0071840;GO:0071841;GO:0071842	actin cytoskeleton organization;actin filament-based process;anatomical structure formation involved in morphogenesis;biological adhesion;biological regulation;cell adhesion;cell migration;cell motility;cell projection organization;cell-cell adhesion;cellular component movement;cellular component organization;cellular component organization at cellular level;cellular component organization or bio…	GO:0001725;GO:0005856;GO:0005886;GO:0005911;GO:0005912;GO:0005913;GO:0016459;GO:0016460;GO:0030054;GO:0032432;GO:0042641;GO:0043234;GO:0044425;GO:0044430;GO:0044448;GO:0044459;GO:0070161	actin filament bundle;actomyosin;adherens junction;anchoring junction;cell cortex part;cell junction;cell-cell adherens junction;cell-cell junction;cytoskeletal part;cytoskeleton;membrane part;myosin complex;myosin II complex;plasma membrane;plasma membrane part;protein complex;stress fiber			ACTIN_BINDING;ACTIN_CYTOSKELETON;ACTIN_CYTOSKELETON_ORGANIZATION_AND_BIOGENESIS;ACTIN_FILAMENT_BASED_PROCESS;ANATOMICAL_STRUCTURE_DEVELOPMENT;BERENJENO_ROCK_SIGNALING_NOT_VIA_RHOA_DN;BERTUCCI_MEDULLARY_VS_DUCTAL_BREAST_CANCER_DN;BURTON_ADIPOGENESIS_8;CELL_MIGRATION;CHICAS_RB1_TARGETS_CONFLUENT;CYTOSKELETAL_PART;CYTOSKELETAL_PROTEIN_BINDING;CYTOSKELETON;JECHLINGER_EPITHELIAL_TO_MESENCHYMAL_TRANSIT…			ko04530;ko05416	Tight junction;Viral myocarditis
Q99K41	Q99K41	EMILIN-1	Emilin1	EMIL1_MOUSE	ENSMUSG00000029163	ENSMUSP00000031055	ENSMUST00000031055	GO:0007155;GO:0010810;GO:0010811;GO:0016043;GO:0022610;GO:0030155;GO:0030198;GO:0043062;GO:0045785;GO:0050789;GO:0050794;GO:0065007;GO:0071840;GO:0071841;GO:0071842	biological adhesion;biological regulation;cell adhesion;cellular component organization;cellular component organization at cellular level;cellular component organization or biogenesis;cellular component organization or biogenesis at cellular level;extracellular matrix organization;extracellular structure organization;positive regulation of cell adhesion;positive regulation of cell-substrate adhes…	GO:0005578;GO:0005581;GO:0031012;GO:0044420;GO:0044421	collagen;extracellular matrix;extracellular matrix part;extracellular region part;proteinaceous extracellular matrix	GO:0005201	extracellular matrix structural constituent	GGGTGGRR_V$PAX4_03;MODULE_1;MODULE_5;PICCALUGA_ANGIOIMMUNOBLASTIC_LYMPHOMA_UP;V$TFIIA_Q6;WONG_ENDMETRIUM_CANCER_DN	IPR008160	Collagen			Collagen
Q9CQ19	Q9CQ19	Myosin regulatory light polypeptide 9	Myl9	MYL9_MOUSE	ENSMUSG00000067818	ENSMUSP00000085913	ENSMUST00000088552			GO:0001725;GO:0016459;GO:0016460;GO:0030018;GO:0032432;GO:0042641;GO:0043234;GO:0044430;GO:0044449	actin filament bundle;actomyosin;contractile fiber part;cytoskeletal part;myosin complex;myosin II complex;protein complex;stress fiber;Z disc	GO:0005509	calcium ion binding	ACTIN_CYTOSKELETON;BERTUCCI_MEDULLARY_VS_DUCTAL_BREAST_CANCER_DN;BROWNE_HCMV_INFECTION_48HR_DN;BRUINS_UVC_RESPONSE_LATE;CHICAS_RB1_TARGETS_CONFLUENT;CONTRACTILE_FIBER;CONTRACTILE_FIBER_PART;CYTOSKELETAL_PART;CYTOSKELETON;KEGG_FOCAL_ADHESION;KEGG_LEUKOCYTE_TRANSENDOTHELIAL_MIGRATION;KEGG_REGULATION_OF_ACTIN_CYTOSKELETON;KEGG_TIGHT_JUNCTION;LIM_MAMMARY_STEM_CELL_UP;LINDGREN_BLADDER_CANCER_CLUSTER_2…			ko04510;ko04530;ko04670;ko04810	Focal adhesion;Leukocyte transendothelial migration;Regulation of actin cytoskeleton;Tight junction
Q9CX13	Q9CX13	Protein cornichon homolog 4	Cnih4	CNIH4_MOUSE	ENSMUSG00000062169	ENSMUSP00000115772	ENSMUST00000134115	GO:0007165;GO:0050789;GO:0050794;GO:0050896;GO:0051716;GO:0065007	biological regulation;cellular response to stimulus;regulation of biological process;regulation of cellular process;response to stimulus;signal transduction	GO:0044425	membrane part			JOHNSTONE_PARVB_TARGETS_3_UP;KOINUMA_TARGETS_OF_SMAD2_OR_SMAD3
Q9D023;E9PY67;Q3V1C1;G5E869	Q9D023	Mitochondrial pyruvate carrier 2	Mpc2	MPC2_MOUSE	ENSMUSG00000026568	ENSMUSP00000027853	ENSMUST00000027853			GO:0044425	membrane part
Q9D1G1	Q9D1G1	Ras-related protein Rab-1B	Rab1b	RAB1B_MOUSE	ENSMUSG00000024870	ENSMUSP00000025804	ENSMUST00000025804	GO:0007165;GO:0050789;GO:0050794;GO:0050896;GO:0051716;GO:0065007	biological regulation;cellular response to stimulus;regulation of biological process;regulation of cellular process;response to stimulus;signal transduction
Q9DAS9	Q9DAS9	Guanine nucleotide-binding protein G(I)/G(S)/G(O) subunit gamma-12	Gng12	GBG12_MOUSE	ENSMUSG00000036402	ENSMUSP00000046557;ENSMUSP00000109860;ENSMUSP00000109862;ENSMUSP00000109863;ENSMUSP00000109864;ENSMUSP00000109865;ENSMUSP00000109866	ENSMUST00000043148;ENSMUST00000114222;ENSMUST00000114224;ENSMUST00000114225;ENSMUST00000114226;ENSMUST00000114227;ENSMUST00000114228	GO:0007165;GO:0007166;GO:0050789;GO:0050794;GO:0050896;GO:0051716;GO:0065007	biological regulation;cell surface receptor linked signaling pathway;cellular response to stimulus;regulation of biological process;regulation of cellular process;response to stimulus;signal transduction	GO:0019897;GO:0019898;GO:0043234;GO:0044425;GO:0044459	extrinsic to membrane;extrinsic to plasma membrane;membrane part;plasma membrane part;protein complex			CHARAFE_BREAST_CANCER_LUMINAL_VS_MESENCHYMAL_DN;GSE1432_6H_VS_24H_IFNG_MICROGLIA_UP;KEGG_REGULATION_OF_ACTIN_CYTOSKELETON;KOINUMA_TARGETS_OF_SMAD2_OR_SMAD3;LU_AGING_BRAIN_UP;MODULE_1;MODULE_118;MODULE_12;MODULE_19;MODULE_2;MODULE_3;MODULE_52;MODULE_55;MODULE_88;PASINI_SUZ12_TARGETS_DN;REACTOME_PLATELET_ACTIVATION_SIGNALING_AND_AGGREGATION;REN_ALVEOLAR_RHABDOMYOSARCOMA_DN;TGGNNNNNNKCCAR_UNKNOWN;TG…			ko04810	Regulation of actin cytoskeleton
Q9ET30	Q9ET30	Transmembrane 9 superfamily member 3	Tm9sf3	TM9S3_MOUSE	ENSMUSG00000025016	ENSMUSP00000025989	ENSMUST00000025989			GO:0044425	membrane part			MILI_PSEUDOPODIA_HAPTOTAXIS_DN;RYTTCCTG_V$ETS2_B
Q9JKF1;Q3UQ44;F8VQ29	Q9JKF1	Ras GTPase-activating-like protein IQGAP1	Iqgap1	IQGA1_MOUSE	ENSMUSG00000030536	ENSMUSP00000128278	ENSMUST00000167377	GO:0007165;GO:0032502;GO:0048869;GO:0050789;GO:0050794;GO:0050896;GO:0051239;GO:0051716;GO:0065007	biological regulation;cellular developmental process;cellular response to stimulus;developmental process;regulation of biological process;regulation of cellular process;regulation of multicellular organismal process;response to stimulus;signal transduction	GO:0016328;GO:0043234;GO:0044425;GO:0044430;GO:0044459	cytoskeletal part;lateral plasma membrane;membrane part;plasma membrane part;protein complex			ACTIN_CYTOSKELETON;CYTOSKELETAL_PART;CYTOSKELETON;GGGTGGRR_V$PAX4_03;GGGYGTGNY_UNKNOWN;GSE11057_NAIVE_VS_CENT_MEMORY_CD4_TCELL_DN;GSE1432_6H_VS_24H_IFNG_MICROGLIA_UP;GSE7852_LN_VS_FAT_TCONV_DN;GSE7852_LN_VS_FAT_TREG_DN;JOHNSTONE_PARVB_TARGETS_3_UP;KEGG_ADHERENS_JUNCTION;KEGG_REGULATION_OF_ACTIN_CYTOSKELETON;LU_AGING_BRAIN_UP;MILI_PSEUDOPODIA_HAPTOTAXIS_DN;MODULE_1;MODULE_19;MODULE_3;PID_AJDISS_2P…	IPR001715	CH-domain	ko04810	Regulation of actin cytoskeleton	CH
